# Supplementary material for: Integrated miRNA, mRNA and protein expression analysis reveals the role of post-transcriptional regulation in controlling CHO cell growth rate
Source: BMC Genomics. 2012 Nov 21;13:656. doi: 10.1186/1471-2164-13-656 (PMC3544584; doi:10.1186/1471-2164-13-656)
Supplement: Additional file 1 — Sample Information. Growth rates and " fast", "slow" designations for samples subjected to miRNA, mRNA and proteomic profiling. [file 1471-2164-13-656-S1.xlsx]

## Sheet: Sample Information
Clone ID	Growth Rate (hr-1)	DE group	miRNA sample ID	mRNA sample ID	LC-MS/MS sample ID
5.1S	0.011	Slow	Sample 6A	5.1S.1.11_B.CEL	h2
11.1S	0.013	Slow	Sample 10A	11.1S.1.13.CEL	Outlier
11.1S	0.014	Slow	Sample 5A	11.1S.1.14.CEL	Outlier
5.11S	0.014	Slow	Sample 12A	5.11S.2.14_2.CEL	d3
7.7S	0.015	Slow	Sample 3A	7.7S.3.15.CEL	h3
10.2S	0.015	Slow	Sample 4A	10.2S.3.15.CEL	c4
11.1S	0.016	Slow	Sample 15A	11.1S.2.16_2.CEL	Outlier
5.11S	0.016	Slow	Sample 2A	5.11S.3.16.CEL	e3
10.2S	0.016	Slow	Sample 14A	10.2S.2.16.CEL	b4
5.1S	0.016	Slow	Sample 11A	5.1S.2.16_2.CEL	a3
7.7S	0.017	Slow	Sample 8A	7.7S.1.17_B.CEL	f3
5.1S	0.019	Slow	Sample 1A	5.1S.3.19.CEL	b3
7.7S	0.02	Slow	Sample 13A	7.7S.2.20_2.CEL	g3
5.11S	0.023	Slow	Sample 7A	5.11S.1.23_B.CEL	c3
10.2S	0.023	Slow	Sample 9A	10.2S.1.23_B.CEL	a4
5.2F	0.025	Fast	Sample 29A	5.2F.3.25.CEL	d2
5.22F	0.027	Fast	Sample 30A	5.22F.3.27_2.CEL	g2
5.13F	0.028	Fast	Sample 21A	5.13F.2.28_2.CEL	Removed to Equalise
5.16F	0.028	Fast	Sample 22A	5.16F.2.28_2.CEL	e1
5.13F	0.031	Fast	Sample 26A	5.13F.3.31.CEL	Removed to Equalise
5.18F	0.031	Fast	Sample 23A	5.18F.2.31.CEL	h1
5.2F	0.031	Fast	Sample 24A	5.2F.2.31_2.CEL	c2
5.22F	0.033	Fast	Sample 25A	5.22F.2.33_2.CEL	f2
5.16F	0.033	Fast	Sample 27A	5.16F.3.33.CEL	f1
5.18F	0.035	Fast	Sample 28A	5.18F.3.35_2.CEL	a2
5.18F	0.039	Fast	Sample 18A	5.18F.1.39_B.CEL	g1
5.16F	0.04	Fast	Sample 17A	5.16F.1.40_B.CEL	d1
5.13F	0.041	Fast	Sample 16A	5.13F.1.41_B.CEL	Removed to Equalise
5.2F	0.042	Fast	Sample 19A	5.2F.1.42_B.CEL	b2
5.22F	0.044	Fast	Sample 20A	5.22F.1.44.CEL	e2
