# Supplementary material for: Integrated miRNA, mRNA and protein expression analysis reveals the role of post-transcriptional regulation in controlling CHO cell growth rate
Source: BMC Genomics. 2012 Nov 21;13:656. doi: 10.1186/1471-2164-13-656 (PMC3544584; doi:10.1186/1471-2164-13-656)
Supplement: Additional file 2 — MicroRNA differential expression. DE miRNAs identified following TLDA analysis. Also included are the PCCs utilised to identify 51 high priority miRNAs. [file 1471-2164-13-656-S2.xlsx]

## Sheet: miRNA analysis
miRNA	t.test	p.value	adj.p.value	ddCt	FC	meanCalibrator	meanTarget	PCC growth rate	Priority
hsa-miR-532-5p-4380928	-3.92146	0.00132797	0.0295279	6.54606	0.0107014	18.236	24.782	-0.488801	Y
hsa-miR-451-4373360	-5.00171	6.67002e-05	0.00630317	5.33274	0.0248133	19.6055	24.9382	-0.632344	Y
hsa-miR-338-3p-4395363	-4.08565	0.000362922	0.0152427	4.63576	0.040225	17.9778	22.6136	-0.72045	Y
hsa-miR-455-3p-4395355	-6.84879	4.56749e-07	0.000152841	4.22189	0.05359	13.1237	17.3456	-0.758686	Y
hsa-miR-409-5p-4395442	-3.65217	0.00124583	0.0294498	3.98155	0.0633045	16.9024	20.884	-0.626072	Y
hsa-miR-409-3p-4395443	-7.67882	4.68276e-10	1.36737e-07	2.80913	0.142681	10.817	13.6261	-0.741753	Y
hsa-miR-190b-4395374	-4.54176	0.000140476	0.00455768	2.59829	0.165134	9.6713	12.2696	-0.503862	Y
hsa-miR-455-5p-4378098	-6.55764	8.08684e-07	0.000152841	2.58356	0.166829	10.8379	13.4214	-0.703665	Y
hsa-miR-206-4373092	-3.09713	0.00475289	0.0239284	2.28657	0.204962	16.9834	19.27	-0.555153	Y
hsa-miR-204-4373094	-4.86949	4.52937e-05	0.005707	2.2167	0.215133	13.4627	15.6794	-0.5747	Y
hsa-miR-497-4373222	-7.16393	1.8082e-09	2.63998e-07	0.945333	0.51931	12.8791	13.8244	-0.618315	Y
hsa-miR-99a*-4395252	-3.36224	0.00299205	0.0182016	0.908992	0.532557	11.761	12.67	-0.446544	Y
hsa-miR-30e-4395334	-5.48201	7.44743e-06	0.000362442	0.859967	0.550965	7.43135	8.29131	-0.518502	Y
hsa-miR-378-4395354	-5.99921	1.88015e-06	0.000137251	0.761329	0.589953	7.81029	8.57162	-0.661159	Y
hsa-miR-151-3p-4395365	-3.36956	0.00222751	0.016378	0.739695	0.598866	11.894	12.6337	-0.406479	Y
hsa-miR-505*-4395198	-3.8827	0.000599582	0.0134675	0.606891	0.65661	11.3579	11.9648	-0.642607	Y
hsa-miR-19b-4373098	3.47386	0.00322731	0.0454448	-0.615739	1.53234	0.906391	0.290652	0.501168	Y
hsa-miR-26b*-4395555	3.35677	0.00246792	0.016378	-0.695932	1.61993	13.6422	12.9463	0.464686	Y
hsa-miR-30d*-4395416	3.24007	0.0032633	0.0187915	-0.724335	1.65214	12.1219	11.3975	0.522754	Y
hsa-miR-27a*-4395556	3.81145	0.000745697	0.0155531	-0.819383	1.76465	9.05092	8.23154	0.412669	Y
hsa-miR-18a*-4395534	3.20917	0.00334643	0.0187915	-0.867652	1.82469	14.0446	13.177	0.41032	Y
hsa-miR-191-4395410	3.54219	0.00295105	0.0446199	-0.932192	1.90817	1.8643	0.93211	0.491939	Y
hsa-miR-19b-1*-4395536	3.932	0.000547382	0.0133196	-0.942691	1.92211	12.1668	11.2241	0.468775	Y
hsa-miR-26a-1*-4395554	3.65513	0.00127167	0.0161215	-0.942979	1.92249	14.4113	13.4683	0.460431	Y
hsa-miR-148b-4373129	3.53118	0.00268039	0.0429857	-1.01726	2.02407	11.0115	9.99422	0.544252	Y
hsa-miR-425*-4395413	5.17111	2.17142e-05	0.000905793	-1.02404	2.03361	13.0662	12.0421	0.581026	Y
hsa-miR-31-4395390	3.83935	0.00167435	0.0303067	-1.03829	2.05379	1.98273	0.944444	0.561802	Y
hsa-miR-20a-4373286	4.20907	0.000636453	0.0240579	-1.05307	2.07495	1.87258	0.819508	0.566385	Y
hsa-miR-10a-4373153	3.74368	0.00176388	0.0303067	-1.08656	2.12367	6.36847	5.28192	0.530926	Y
hsa-miR-99b*-4395307	3.82541	0.000863743	0.0157633	-1.08944	2.12791	15.7573	14.6679	0.4059	Y
hsa-miR-106a-4395280	4.81907	0.000247426	0.0129308	-1.12985	2.18837	1.26978	0.139928	0.636023	Y
hsa-miR-28-3p-4395557	3.73153	0.00169107	0.0303067	-1.14561	2.2124	5.74927	4.60366	0.5456	Y
hsa-miR-17-4395419	4.77349	0.000273669	0.0129308	-1.14854	2.2169	1.36711	0.21856	0.620608	Y
hsa-miR-342-3p-4395371	3.58534	0.00272925	0.0429857	-1.14959	2.21851	6.68095	5.53135	0.510646	Y
hsa-miR-636-4395199	3.92031	0.000899452	0.0283327	-1.17154	2.25252	16.1561	14.9845	0.559855	Y
hsa-miR-214*-4395404	3.47316	0.00259692	0.0166405	-1.17989	2.2656	14.9051	13.7252	0.433437	Y
hsa-miR-34a*-4395427	4.88575	7.00656e-05	0.0025574	-1.19462	2.28884	12.8075	11.6129	0.684645	Y
hsa-miR-18a-4395533	3.80661	0.00151144	0.0301846	-1.23099	2.34728	7.19302	5.96203	0.524204	Y
hsa-miR-18b-4395328	3.44196	0.00329337	0.0454448	-1.24722	2.37384	10.2058	8.95853	0.455359	Y
hsa-miR-92a-4395169	4.11563	0.000828229	0.0283327	-1.30415	2.46938	4.44525	3.1411	0.558227	Y
hsa-miR-19a-4373099	4.03132	0.00111195	0.0294498	-1.32446	2.50439	4.81849	3.49403	0.56373	Y
hsa-miR-27b*-4395285	4.31147	0.000300596	0.00797945	-1.35626	2.5602	14.8767	13.5205	0.46449	Y
hsa-miR-125a-3p-4395310	3.42182	0.00336628	0.0454448	-1.37541	2.59442	13.6468	12.2714	0.522555	Y
hsa-miR-484-4381032	3.94911	0.00124655	0.0294498	-1.37894	2.60077	4.87619	3.49726	0.531098	Y
hsa-miR-20b-4373263	5.01555	0.000142457	0.00897477	-1.48929	2.8075	4.7069	3.21761	0.617241	Y
hsa-miR-214-4395417	4.08818	0.00106245	0.0294498	-1.75589	3.37734	9.16079	7.40491	0.519792	Y
hsa-miR-486-5p-4378096	5.13808	9.27154e-05	0.00700928	-2.13187	4.38285	16.2807	14.1488	0.616146	Y
hsa-miR-520a-3p-4373268	3.57488	0.00151722	0.0301846	-2.71221	6.55323	25.7774	23.0652	0.508072	Y
hsa-miR-125b-1*-4395489	4.81924	0.000185282	0.00541022	-3.41652	10.6776	18.5646	15.148	0.506118	Y
hsa-miR-650-4381006	5.78288	3.11582e-07	3.03273e-05	-3.9495	15.4497	19.4732	15.5237	0.473087	Y
hsa-miR-23b*-4395237	3.90099	0.0011617	0.0161215	-6.92181	121.248	26.3736	19.4518	0.402159	Y
hsa-miR-216b-4395437	-3.21505	0.00361485	0.0471177	3.49327	0.0888014	20.9261	24.4194	-0.389375	N
hsa-miR-10a*-4395399	2.8188	0.0100062	0.0449508	-0.65876	1.57873	15.5099	14.8512	0.334093	N
hsa-miR-222*-4395208	2.83626	0.00890943	0.0412051	-0.753227	1.68556	11.4838	10.7306	0.28093	N
hsa-miR-15b*-4395284	3.40006	0.00293941	0.0182016	-0.77004	1.70532	9.18057	8.41053	0.333638	N
hsa-let-7f-1*-4395528	2.7759	0.0111153	0.0491769	-0.810476	1.75379	15.2662	14.4557	0.320237	N
hsa-miR-30a*-4373062	3.58562	0.00202833	0.016378	-1.46248	2.75582	13.7862	12.3238	0.351575	N
hsa-let-7e*-4395518	3.23032	0.00442355	0.022661	-1.46407	2.75886	18.7985	17.3345	0.302512	N
hsa-miR-632-4380977	2.84215	0.00903126	0.0412051	-2.39884	5.27379	17.997	15.5982	0.304862	N
hsa-miR-591-4380955	3.24086	0.00232593	0.016378	-2.41011	5.31516	27.4663	25.0562	0.16216	N
hsa-miR-578-4381022	4.97124	6.36113e-06	0.000362442	-2.62573	6.17197	19.4481	16.8224	0.356842	N
hsa-miR-25*-4395553	2.99973	0.00718044	0.034372	-2.7497	6.7258	20.5327	17.783	0.25004	N
hsa-miR-626-4380966	3.25429	0.002466	0.016378	-2.98953	7.94217	27.3364	24.3469	0.154256	N
hsa-miR-613-4380989	2.9787	0.00507685	0.0251261	-3.07666	8.43656	26.7665	23.6899	0.255148	N
hsa-miR-644-4380999	3.05767	0.00435436	0.022661	-3.25131	9.52227	21.6151	18.3638	0.15105	N
hsa-miR-639-4380987	2.85714	0.00648827	0.0315763	-3.44352	10.8793	25.1629	21.7194	0.116028	N
hsa-miR-635-4380982	3.07025	0.00427924	0.022661	-3.4609	11.0112	27.4914	24.0305	0.196768	N
hsa-miR-769-5p-4395186	3.18022	0.00331039	0.0187915	-3.7254	13.2268	27.5479	23.8225	0.231565	N
hsa-miR-641-4380988	3.30565	0.00239584	0.016378	-3.89864	14.9145	27.708	23.8093	0.198287	N
hsa-miR-656-4380920	3.37773	0.00174717	0.0161215	-3.94018	15.3502	26.5369	22.5967	0.238058	N
hsa-miR-100*-4395253	2.89386	0.00752117	0.0354223	-3.96922	15.6622	26.2782	22.309	0.274032	N
hsa-miR-571-4381016	3.52767	0.00124801	0.0161215	-4.21483	18.5691	20.517	16.3022	0.262826	N
hsa-miR-559-4380937	3.41828	0.00174099	0.0161215	-4.31656	19.9257	27.1463	22.8298	0.230832	N
hsa-miR-580-4381024	3.35169	0.0021359	0.016378	-4.39137	20.9862	27.5373	23.146	0.216789	N
hsa-miR-524-3p-4378087	3.35322	0.00213237	0.016378	-4.5026	22.6682	27.5244	23.0218	0.225005	N
hsa-miR-675-4395192	3.21002	0.00314278	0.0187284	-5.00603	32.1339	27.708	22.7019	0.221229	N
hsa-miR-614-4380990	3.44163	0.00169625	0.0161215	-5.07123	33.6196	27.6228	22.5516	0.210775	N
hsa-miR-605-4386742	3.48156	0.00136007	0.0161215	-5.35843	41.0249	26.6792	21.3208	0.229661	N
hsa-miR-584-4381026	3.4966	0.00140817	0.0161215	-5.39664	42.126	27.1006	21.7039	0.220639	N
hsa-miR-662-4381010	3.27168	0.00262145	0.0166405	-5.41799	42.7539	27.5737	22.1557	0.21992	N
hsa-miR-640-4386743	3.42955	0.00175463	0.0161215	-5.44304	43.5028	27.6287	22.1857	0.210917	N
hsa-miR-581-4386744	3.48745	0.00152889	0.0161215	-6.02346	65.049	27.708	21.6845	0.210385	N
hsa-miR-920-4395261	3.14988	0.00370325	0.020025	-6.05733	66.5946	27.708	21.6506	0.218543	N
hsa-miR-646-4381002	3.16319	0.00343453	0.0189223	-6.13122	70.0941	26.3981	20.2668	0.119827	N
hsa-miR-658-4380923	3.45467	0.00166955	0.0161215	-6.3401	81.0142	27.6479	21.3078	0.211493	N
hsa-miR-657-4380922	3.53424	0.00134686	0.0161215	-6.42784	86.0941	27.5122	21.0843	0.210858	N
hsa-miR-596-4380959	3.61401	0.00101625	0.0161215	-6.77965	109.87	26.1558	19.3762	0.234271	N
hsa-miR-607-4380975	3.60055	0.00114074	0.0161215	-7.21327	148.392	27.708	20.4947	0.217682	N
hsa-miR-767-5p-4395182	3.33706	0.00229342	0.016378	-7.23073	150.199	27.708	20.4772	0.219632	N
hsa-miR-628-3p-4395545	3.41418	0.00187493	0.0161468	-7.44164	173.843	27.708	20.2663	0.227878	N
hsa-miR-566-4380943	3.58655	0.00118745	0.0161215	-7.63757	199.131	27.708	20.0704	0.217029	N
hsa-miR-649-4381005	3.73203	0.000803933	0.0156499	-7.89327	237.746	27.708	19.8147	0.252351	N
hsa-miR-606-4380974	3.42827	0.00176674	0.0161215	-7.99233	254.643	27.2257	19.2334	0.213192	N
