# Supplementary material for: Integrated miRNA, mRNA and protein expression analysis reveals the role of post-transcriptional regulation in controlling CHO cell growth rate
Source: BMC Genomics. 2012 Nov 21;13:656. doi: 10.1186/1471-2164-13-656 (PMC3544584; doi:10.1186/1471-2164-13-656)
Supplement: Additional file 3 — Protein differential expression. DE proteins identified using LC-MS/MS analysis and the BB-CHO proteomic database. [file 1471-2164-13-656-S3.xlsx]

## Sheet: Upregulated
BB CHO Accession	Uniprot	Uniprot Symbols	Symbol on Array	Genbank	Gene Name	FC	p-value	Fast	Slow	Peptides	Mascot Score
CHOisotig13635v1	P70110	CD36	cd36	gi|5921707	Platelet glycoprotein 4	167.68	8.52e-08	19100	113.76	2	65.63
CHOisotig08403v1	Q07891	TFRC	Not present	gi|20140567	Transferrin receptor protein 1	12.49	2.49e-10	24800	1987.65	2	110.76
CHOisotig00518v1	P22626	HNRNPA2B1 HNRPA2B1	HNRNPA2B1	gi|133257	Heterogeneous nuclear ribonucleoproteins A2/B1	5.97	< 5.55E-15	2060000	345000	14	934.67
CHOisotig04747v1	Q99020	Hnrnpab Cbf-a Cgbfa Hnrpab	Not present	gi|729000	Heterogeneous nuclear ribonucleoprotein A/B	5.63	1.63e-13	167000	29600	5	219.2
CHOisotig11123v1	P54819	AK2 ADK2	AK2	gi|1708596	Adenylate kinase 2, mitochondrial	5.43	8.13e-05	9740.02	1793.35	2	66.41
CHOisotig01783v1	P49312	Hnrnpa1 Fli-2 Hnrpa1 Tis	Hnrnpa1	gi|1350822	Heterogeneous nuclear ribonucleoprotein A1	4.71	7.03e-13	1140000	243000	12	927.21
CHOisotig18279v1	P84089	Erh	Not present	gi|51317295	Enhancer of rudimentary homolog	4.68	2.3e-07	34800	7440.19	2	72
CHOisotig04143v1	Q00839	HNRNPU HNRPU SAFA U21.1	HNRNPU	gi|254763463	Heterogeneous nuclear ribonucleoprotein U	4.26	2.65e-13	843000	198000	12	584.71
CHOisotig01093v1	Q9Z204	Hnrnpc Hnrpc	Hnrnpc	gi|20455216	Heterogeneous nuclear ribonucleoproteins C1/C2	4.17	1.48e-14	1150000	275000	8	601.04
CHOisotig16542v1	Q8BG05	Hnrnpa3 Hnrpa3	Hnrnpa3	gi|30316201	Heterogeneous nuclear ribonucleoprotein A3	4.12	5.55e-16	665000	162000	7	362.31
CHOisotig03496v1	Q61937	Npm1	Npm1	gi|2500582	Nucleophosmin	4.07	3.55e-15	330000	81100	5	280.55
CHOisotig09298v1	P26443	Glud1 Glud	Glud1	gi|118542	Glutamate dehydrogenase 1, mitochondrial	3.92	0.00277	27000	6875.02	2	72.24
CHOisotig04641v1	P62961	Ybx1 Msy-1 Nsep1 Yb1	Ybx1	gi|51704186	Nuclease-sensitive element-binding protein 1	3.8	1.09e-11	163000	43000	3	138.27
CHOisotig05739v1	P48670	VIM	VIM	gi|1353212	Vimentin	3.58	1.72e-13	8640000	2420000	37	2489.41
CHOisotig09293v1	P80317	Cct6a Cct6 Cctz Cctz1	Cct6a	gi|549061	T-complex protein 1 subunit zeta	3.57	6.66e-16	165000	46100	2	88.22
CHOisotig19877v1	Q63507	Rpl14	Rpl14	gi|2500360	60S ribosomal protein L14	3.54	6.7e-12	22800	6431.84	2	99.56
CHOisotig11439v1	P14901	Hmox1	Hmox1	gi|123447	Heme oxygenase 1	3.32	5.53e-05	78700	23700	3	148.78
CHOisotig20439v1	Q9Z313	RPL13	RPL13	gi|6831614	60S ribosomal protein L13	3.19	8.31e-11	94000	29500	4	188.32
CHOisotig03071v1	Q9JJ54	Hnrnpd Auf1 Hnrpd	Hnrnpd	gi|13124487	Heterogeneous nuclear ribonucleoprotein D0	3.17	6.82e-11	155000	48800	3	141.98
CHOisotig16975v1	Q9WV24	B2M	B2M	gi|31339997	Beta-2-microglobulin	3.17	9.16e-08	66700	21000	2	75.65
CHOisotig02842v1	Q921F2	Tardbp Tdp43	TARDBP	gi|20140642	TAR DNA-binding protein 43	3.09	5.52e-14	312000	101000	6	387.96
CHOisotig02992v1	P11940	PABPC1 PAB1 PABP1 PABPC2	PABPC1	gi|3183544	Polyadenylate-binding protein 1	3.02	1.44e-15	312000	103000	8	372.06
CHOisotig25267v1	P62844	RPS15 RIG	RPS15	gi|51338618	40S ribosomal protein S15	2.81	0.000649	36000	12800	2	66.92
CHOisotig10006v1	P08199	NCL	NCL	gi|128842	Nucleolin	2.77	8.02e-14	2530000	910000	23	1337.68
CHOisotig04829v1	Q5RFL9	NONO	NONO	gi|67460768	Non-POU domain-containing octamer-binding protein	2.74	1.05e-10	241000	88000	6	295.06
CHOisotig01015v1	Q5R5H8	HNRNPK HNRPK	HNRNPK	gi|75056718	Heterogeneous nuclear ribonucleoprotein K	2.62	1.11e-10	545000	208000	9	508.34
CHOisotig04524v1	Q62826	Hnrnpm Hnrpm	Hnrnpm	gi|71152132	Heterogeneous nuclear ribonucleoprotein M	2.59	7.77e-15	482000	186000	14	770.48
CHOisotig10612v1	P61019	RAB2A RAB2	RAB2A	gi|46577636	Ras-related protein Rab-2A	2.59	1.1e-11	94400	36500	3	136.47
CHOisotig09947v1	P62494	Rab11a Rab11	Rab11a	gi|50402540	Ras-related protein Rab-11A	2.57	< 5.55E-15	237000	92500	6	228.01
CHOisotig09958v1	P70372	Elavl1 Elra Hua	Elavl1	gi|13124196	ELAV-like protein 1	2.55	1.1e-13	235000	92500	7	347.99
CHOisotig10571v1	P55260	Anxa4 Anx4	Anxa4	gi|37999910	Annexin A4	2.55	2.7e-05	210000	82500	6	275.92
CHOisotig20304v1	P08228	Sod1	Sod1	gi|134614	Superoxide dismutase (Cu-Zn)	2.53	0.02	35700	14100	2	72.37
CHOisotig01887v1	P21956	Mfge8	Mfge8	gi|46397820	Lactadherin	2.48	9.77e-10	423000	171000	6	313.25
CHOisotig10693v1	O43390	HNRNPR HNRPR	HNRNPR	gi|12230547	Heterogeneous nuclear ribonucleoprotein R	2.46	1.99e-13	95100	38700	3	138.43
CHOisotig16459v1	Q8R081	Hnrnpl Hnrpl	Hnrnpl	gi|215273994	Heterogeneous nuclear ribonucleoprotein L	2.46	1.62e-10	129000	52400	2	183.16
CHOisotig04519v1	Q13838	DDX39B BAT1 UAP56	Not present	gi|2500529	Spliceosome RNA helicase BAT1	2.39	3.47e-09	74500	31200	2	118.99
CHOisotig08605v1	O70133	Dhx9 Ddx9	Not present	gi|71153505	ATP-dependent RNA helicase A	2.38	1.13e-07	181000	76000	8	387.29
CHOisotig12249v1	Q99068	Lrpap1	Lrpap1	gi|83300423	Alpha-2-macroglobulin receptor-associated protein	2.3	3.07e-07	135000	58900	6	272.66
CHOisotig05071v1	P38159	RBMX HNRPG RBMXP1	RBMX	gi|23503093	Heterogeneous nuclear ribonucleoprotein G	2.29	4.02e-10	86900	38000	2	96.41
CHOisotig06411v1	Q68FR9	Eef1d	Eef1d	gi|257096637	Elongation factor 1-delta	2.26	1.56e-12	131000	58100	4	190.23
CHOisotig02849v1	P61314	Rpl15	Rpl15	gi|47117719	60S ribosomal protein L15	2.26	1.31e-06	274000	121000	4	222.68
CHOisotig11536v1	P05371	Clu	Clu	gi|461756	Clusterin	2.25	2.59e-07	230000	102000	5	254.22
CHOisotig08833v1	P61020	RAB5B	RAB5B	gi|46577637	Ras-related protein Rab-5B	2.24	3.06e-13	111000	49300	3	163.18
CHOisotig08318v1	P0CG54	UBB UBIY	UBB	gi|302595872	Polyubiquitin-B	2.21	1.01e-13	239000	108000	2	75.93
CHOisotig24952v1	P61256	RPL26 QbsB-11436	RPL26	gi|47117082	60S ribosomal protein L26	2.2	0.000163	42000	19100	2	92.47
CHOisotig09898v1	Q09028	RBBP4 RBAP48	RBBP4	gi|1172846	Histone-binding protein RBBP4	2.19	2.82e-09	113000	51700	3	158.39
CHOisotig22675v1	P83732	Rpl24	Rpl24	gi|41019239	60S ribosomal protein L24	2.18	5.44e-08	28300	13000	2	83.31
CHOisotig21800v1	P35980	Rpl18	Rpl18	gi|21264500	60S ribosomal protein L18	2.17	1.15e-11	197000	90600	4	191.07
CHOisotig16831v1	P62425	Rpl7a	Rpl7a	gi|54039228	60S ribosomal protein L7a	2.17	2.46e-10	74800	34400	3	153.39
CHOisotig22582v1	P62979	RPS27A UBA80 UBCEP1	RPS27A	gi|302393745	Ubiquitin-40S ribosomal protein S27a	2.16	5.26e-12	1470000	682000	5	260.02
CHOisotig03440v1	Q6AY09	Hnrnph2 Hnrph2	Hnrnph2	gi|81910860	Heterogeneous nuclear ribonucleoprotein H2	2.16	1.97e-08	185000	85800	4	248.1
CHOisotig05835v1	Q99KP6	Prpf19 Prp19 Snev	Prpf19	gi|55976574	Pre-mRNA-processing factor 19	2.14	1.9e-11	146000	68500	4	166.62
CHOisotig17427v1	P01041	Cstb Cst6	Not present	gi|118181	Cystatin-B	2.1	8.05e-08	168000	79600	2	89.63
CHOisotig25536v1	P61356	RPL27	Not present	gi|47117099	60S ribosomal protein L27	2.09	1.92e-11	115000	54900	3	129.07
CHOisotig11435v1	Q9D379	Ephx1	Ephx1	gi|20978509	Epoxide hydrolase 1	2.08	1.1e-08	1170000	565000	15	872.26
CHOisotig14652v1	P12815	Pdcd6 Alg2	Pdcd6	gi|2506252	Programmed cell death protein 6	2.01	1.55e-10	272000	136000	5	241.61
CHOisotig04357v1	Q91V41	Rab14	Rab14	gi|46577103	Ras-related protein Rab-14	1.97	6.18e-09	48800	24700	2	109.41
CHOisotig04193v1	Q8VIJ6	Sfpq	Sfpq	gi|68566057	Splicing factor, proline- and glutamine-rich	1.96	3.15e-08	660000	337000	10	543.17
CHOisotig09188v1	Q04931	Ssrp1 Ciidbp	Ssrp1	gi|83305804	FACT complex subunit SSRP1	1.95	4.58e-08	59600	30500	2	103.34
CHOisotig19785v1	P62241	RPS8 OK/SW-cl.83	RPS8	gi|50403622	40S ribosomal protein S8	1.93	1.13e-08	90700	47000	2	90.87
CHOisotig11392v1	Q9CQQ7	Atp5f1	Atp5f1	gi|20454828	ATP synthase subunit b, mitochondrial	1.93	1.88e-05	122000	63300	4	173.12
CHOisotig13111v1	P21531	Rpl3	Rpl3	gi|132958	60S ribosomal protein L3	1.91	1.97e-05	103000	54000	3	173.85
CHOisotig13368v1	Q8BFY6	Pef1	Not present	gi|81913080	Peflin	1.9	1.19e-05	35800	18800	2	126.72
CHOisotig16363v1	P49242	Rps3a Fte-1 Fte1	Rps3a	gi|1350987	40S ribosomal protein S3a	1.89	3.01e-06	32800	17400	2	129.5
CHOisotig09063v1	Q9Z1E9	GLG1 ESL1 MG160	GLG1	gi|17376715	Golgi apparatus protein 1	1.85	1.09e-07	30200	16300	2	137.09
CHOisotig18882v1	P46424	GSTP1	GSTP1	gi|1170100	Glutathione S-transferase P	1.83	1.75e-08	1140000	625000	7	512.96
CHOisotig03036v1	P62909	Rps3	Rps3	gi|51703302	40S ribosomal protein S3	1.82	3.93e-09	119000	65500	2	89.72
CHOisotig10451v1	Q15286	RAB35 RAB1C RAY	RAB35	gi|3024525	Ras-related protein Rab-35	1.79	1.03e-11	568000	318000	2	157.76
CHOisotig18080v1	P14148	Rpl7	Rpl7	gi|1350769	60S ribosomal protein L7	1.76	3.03e-05	154000	87700	3	186.36
CHOisotig09223v1	P10605	Ctsb	Ctsb	gi|115712	Cathepsin B	1.74	4.55e-10	147000	84300	4	217.58
CHOisotig00842v1	Q8BMD8	Slc25a24 Scamc1	Slc25a24	gi|81913394	Calcium-binding mitochondrial carrier protein SCaMC-1	1.72	0.000173	23000	13400	2	127.37
CHOisotig11844v1	P81287	ANXA5 ANX5	ANXA5	gi|109932864	Annexin A5	1.71	1.01e-07	558000	325000	8	520.11
CHOisotig03762v1	P35279	Rab6a Rab6 MNCb-1660	Rab6a	gi|13638404	Ras-related protein Rab-6A	1.69	6.4e-11	439000	259000	4	208.33
CHOisotig06734v1	P62752	Rpl23a	Rpl23a	gi|51338615	60S ribosomal protein L23a	1.69	6.88e-07	68700	40600	3	154.18
CHOisotig18942v1	Q923D2	Blvrb	Blvrb	gi|85541765	Flavin reductase	1.69	0.000211	95100	56300	3	218.95
CHOisotig11972v1	Q8BWT1	Acaa2	Acaa2	gi|73919875	3-ketoacyl-CoA thiolase, mitochondrial	1.68	2.85e-05	226000	134000	4	218.7
CHOisotig25030v1	P60467	SEC61B	Not present	gi|42560363	Protein transport protein Sec61 subunit beta	1.68	9.46e-05	146000	86500	3	171.13
CHOisotig08411v1	Q6P7A9	Gaa	Gaa	gi|81885339	Lysosomal alpha-glucosidase	1.67	0.000275	49700	29700	2	81.5
CHOisotig04558v2	P02545	LMNA LMN1	LMNA	gi|125962	Prelamin-A/C	1.65	2.6e-10	1360000	824000	24	1468.63
CHOisotig09827v1	Q8BMK4	Ckap4	Ckap4	gi|116243094	Cytoskeleton-associated protein 4	1.65	6.52e-07	833000	506000	16	833.11
CHOisotig25005v1	P62271	Rps18	Rps18	gi|50403620	40S ribosomal protein S18	1.64	5.95e-10	171000	104000	7	299.04
CHOisotig13282v1	Q5R8H3	BCAP31	BCAP31	gi|71152310	B-cell receptor-associated protein 31	1.64	0.03	29400	17900	3	142.74
CHOisotig04759v1	P62820	RAB1A RAB1	RAB1A	gi|51338603	Ras-related protein Rab-1A	1.61	1.42e-09	976000	606000	7	401.64
CHOisotig23249v1	P62718	Rpl18a	Rpl18a	gi|50403587	60S ribosomal protein L18a	1.61	3.93e-06	46600	28900	2	104.77
CHOisotig09178v1	Q9Z2S9	Flot2 Reg1	Flot2	gi|13124119	Flotillin-2	1.61	0.00595	29300	18300	2	102.19
CHOisotig08919v1	P61026	RAB10	RAB10	gi|46577638	Ras-related protein Rab-10	1.6	1.31e-10	677000	423000	4	308.04
CHOisotig08765v1	P06685	Atp1a1	Atp1a1	gi|114376	Sodium/potassium-transporting ATPase subunit alpha-1	1.6	0.000458	67800	42400	3	136.54
CHOisotig07184v1	O35660	Gstm6 Gstm5	Gstm6	gi|51338739	Glutathione S-transferase Mu 6	1.58	0.000391	28000	17700	2	98.89
CHOisotig10526v1	P24268	Ctsd	Ctsd	gi|115720	Cathepsin D	1.57	2.24e-11	131000	83600	2	90.23
CHOisotig12503v1	Q9MZ13	VDAC3	VDAC3	gi|13124452	Voltage-dependent anion-selective channel protein 3	1.57	1.03e-05	142000	90100	3	137.84
CHOisotig06191v1	P63245	Gnb2l1	Gnb2l1	gi|54037164	Guanine nucleotide-binding protein subunit beta-2-like 1	1.56	3.04e-09	507000	326000	6	449.94
CHOisotig06113v1	Q9D8E6	Rpl4	Rpl4	gi|22001911	60S ribosomal protein L4	1.56	1.76e-05	266000	171000	6	315.31
CHOisotig16218v1	P35550	Fbl	Fbl	gi|73920210	rRNA 2'-O-methyltransferase fibrillarin	1.55	0.02	51800	33400	2	70.95
CHOisotig10175v1	P62828	Ran	Ran	gi|51338593	GTP-binding nuclear protein Ran	1.54	3.62e-05	199000	129000	4	214.95
CHOisotig12120v1	Q60932	Vdac1 Vdac5	Not present	gi|10720404	Voltage-dependent anion-selective channel protein 1	1.53	2.44e-08	647000	422000	6	468.31
CHOisotig24321v1	P62277	RPS13	RPS13	gi|50403608	40S ribosomal protein S13	1.53	8.25e-06	52500	34400	2	114.88
CHOisotig10205v1	P97584	Ptgr1 Dig1 Ltb4dh	Ptgr1	gi|41688552	Prostaglandin reductase 1	1.53	0.000112	156000	102000	3	146.07
CHOisotig12841v1	P37802	TAGLN2 KIAA0120 CDABP0035	TAGLN2	gi|586000	Transgelin-2	1.52	0.00156	59400	39000	3	149.08
CHOisotig10863v1	O55125	Nipsnap1	Nipsnap1	gi|17380130	Protein NipSnap homolog 1	1.5	0.000266	51700	34500	2	81.89
CHOisotig10010v1	P24270	Cat Cas-1 Cas1	Cat	gi|115704	Catalase	1.49	2.77e-07	838000	562000	11	795.62
CHOisotig10241v1	Q78PY7	Snd1	Snd1	gi|60415925	Staphylococcal nuclease domain-containing protein 1	1.49	4.62e-06	116000	77500	4	194.87
CHOisotig03835v1	O88455	Dhcr7	Dhcr7	gi|20137712	7-dehydrocholesterol reductase	1.49	1.31e-05	67700	45500	2	127.92
CHOisotig10747v1	Q99KF1	Tmed9 Gp25l2	Tmed9	gi|239938725	Transmembrane emp24 domain-containing protein 9	1.49	5e-05	51500	34400	2	97.43
CHOisotig15294v1	Q99623	PHB2 BAP REA	PHB2	gi|74752151	Prohibitin-2	1.49	9.56e-05	839000	565000	9	691.26
CHOisotig06032v1	P07150	Anxa1 Anx1	Anxa1	gi|113947	Annexin A1	1.49	0.000205	364000	243000	4	216.94
CHOisotig03476v1	Q3KR86	Immt	Immt	gi|123780621	Mitochondrial inner membrane protein	1.48	2.43e-05	307000	207000	10	582.47
CHOisotig23399v1	P61270	RPS11 QnpA-10190	RPS11	gi|47117088	40S ribosomal protein S11	1.47	0.000351	30000	20400	2	73.66
CHOisotig04499v1	Q791V5	Mtch2	Mtch2	gi|67461035	Mitochondrial carrier homolog 2	1.47	0.0014	61600	41800	3	134.48
CHOisotig09275v1	O08547	Sec22b Sec22l1	Sec22b	gi|48474741	Vesicle-trafficking protein SEC22b	1.46	0.000106	106000	72800	3	197.25
CHOisotig09763v1	P27348	YWHAQ	YWHAQ	gi|112690	14-3-3 protein theta	1.46	0.00322	144000	98300	4	154.19
CHOisotig12148v1	P38919	EIF4A3 DDX48 KIAA0111	EIF4A3	gi|20532400	Eukaryotic initiation factor 4A-III	1.45	6.85e-08	191000	132000	4	302.14
CHOisotig02202v1	Q5XHZ0	Trap1 Hsp75	Trap1	gi|81910345	Heat shock protein 75 kDa, mitochondrial	1.45	2.36e-07	889000	615000	10	626.35
CHOisotig12118v1	Q9CRB9	Chchd3	Chchd3	gi|62510510	Coiled-coil-helix-coiled-coil-helix domain-containing protein 3, mitochondrial	1.44	2.48e-07	41600	29000	2	117.98
CHOisotig00477v1	P30427	Plec Plec1	Plec1	gi|1709655	Plectin	1.44	1.06e-06	97600	67600	4	188.14
CHOisotig10331v1	P14733	Lmnb1	Not present	gi|17865719	Lamin-B1	1.43	9.06e-05	381000	267000	10	527.56
CHOisotig05533v1	P62258	YWHAE	YWHAE	gi|51702210	14-3-3 protein epsilon	1.43	0.000263	565000	396000	6	279.61
CHOisotig11259v1	P81178	ALDH2	ALDH2	gi|3121992	Aldehyde dehydrogenase, mitochondrial	1.42	6.39e-06	433000	304000	7	346.56
CHOisotig09150v1	Q8CIZ7	DLD	DLD	gi|81871300	Dihydrolipoyl dehydrogenase, mitochondrial	1.42	3.95e-05	176000	124000	5	253.42
CHOisotig03955v1	Q7TMK9	Syncrip Hnrpq Nsap1 Nsap1l	Syncrip	gi|44888326	Heterogeneous nuclear ribonucleoprotein Q	1.42	4.99e-05	165000	116000	5	251.08
CHOisotig22479v1	Q9DCX2	Atp5h	Atp5h	gi|25089776	ATP synthase subunit d, mitochondrial	1.42	0.000179	157000	110000	2	96.11
CHOisotig09758v1	P05307	P4HB PDIA1	P4HB	gi|129726	Protein disulfide-isomerase	1.41	1.99e-05	1780000	1260000	22	1186.24
CHOisotig12693v1	P51635	Akr1a1 Alr	Akr1a1	gi|1703237	Alcohol dehydrogenase (NADP+)	1.41	0.01	82300	58500	3	160.35
CHOisotig10313v1	O08795	Prkcsh	Prkcsh	gi|57013837	Glucosidase 2 subunit beta	1.4	0.000212	278000	199000	6	377.56
CHOisotig28717v1	P67985	RPL22	Not present	gi|54039123	60S ribosomal protein L22	1.39	1.68e-06	201000	145000	4	207.08
CHOisotig25208v1	P17074	Rps19	Rps19	gi|133857	40S ribosomal protein S19	1.39	6.24e-05	52000	37300	2	85.3
CHOisotig18772v1	P52827	MRPL12 RPML12	MRPL12	gi|1710600	39S ribosomal protein L12, mitochondrial	1.39	8.85e-05	64700	46600	2	91.12
CHOisotig01579v1	Q8BHN3	Ganab G2an Kiaa0088	Ganab	gi|54037163	Neutral alpha-glucosidase AB	1.39	0.000487	285000	205000	4	303.84
CHOisotig09874v1	P63018	Hspa8 Hsc70 Hsc73	Hspa8	gi|51702273	Heat shock cognate 71 kDa protein	1.38	9.24e-08	6230000	4520000	26	1893.07
CHOisotig03720v1	Q00610	CLTC CLH17 CLTCL2 KIAA0034	CLTC	gi|1705916	Clathrin heavy chain 1	1.38	1.58e-05	186000	135000	7	423.64
CHOisotig12362v1	Q794F9	Slc3a2	Slc3a2	gi|81885889	4F2 cell-surface antigen heavy chain	1.38	0.00256	103000	74700	2	95.86
CHOisotig11906v1	P56480	Atp5b	Atp5b	gi|20455479	ATP synthase subunit beta, mitochondrial	1.37	1.71e-07	4280000	3120000	17	1603.83
CHOisotig10843v1	Q03265	Atp5a1	Atp5a1	gi|416677	ATP synthase subunit alpha, mitochondrial	1.36	2.3e-07	3190000	2360000	23	1391.17
CHOisotig11347v1	O00264	PGRMC1 HPR6.6 PGRMC	PGRMC1	gi|6647589	Membrane-associated progesterone receptor component 1	1.36	9.52e-06	233000	171000	2	92.13
CHOisotig19708v1	P62907	Rpl10a	Rpl10a	gi|51702767	60S ribosomal protein L10a	1.36	0.000104	85700	63200	2	96.39
CHOisotig10770v1	Q75Q39	Tomm70a	Tomm70a	gi|81911805	Mitochondrial import receptor subunit TOM70	1.36	0.000144	69900	51500	3	165.03
CHOisotig01769v1	P10630	Eif4a2 Ddx2b	Eif4a2	gi|2507330	Eif4a2-005	1.35	0.000305	134000	98800	2	133.29
CHOisotig03042v1	P82995	Hsp90aa1 Hsp86 Hspca	Hsp90aa1	gi|122065208	Heat shock protein HSP 90-alpha	1.35	0.000325	1810000	1350000	14	922.44
CHOisotig09254v1	Q9D1Q6	Erp44 Kiaa0573 Txndc4	Erp44	gi|31077036	Endoplasmic reticulum resident protein 44	1.33	1.09e-05	231000	174000	4	221.72
CHOisotig14395v1	Q2TPA8	Hsdl2	Hsdl2	gi|123779726	Hydroxysteroid dehydrogenase-like protein 2	1.33	0.000295	93100	70100	3	177.15
CHOisotig12832v1	P55769	NHP2L1	NHP2L1	gi|2500345	NHP2-like protein 1	1.32	0.000102	98800	75000	2	74.93
CHOisotig08453v1	P04166	Cyb5b Cyb5m Omb5	Cyb5b	gi|12643974	Cytochrome b5 type B	1.32	0.00011	256000	194000	2	206.5
CHOisotig12005v1	Q9JK11	Rtn4 Nogo	Rtn4	gi|17367410	Reticulon-4	1.32	0.000249	74800	56500	2	123.93
CHOisotig12631v1	P45376	Akr1b1 Akr1b3 Aldor1 Aldr1	Akr1b1	gi|1351911	Aldose reductase	1.32	0.03	215000	162000	6	273.65
CHOisotig09101v1	Q9R0E2	Plod1 Plod	Plod1	gi|25008938	Procollagen-lysine,2-oxoglutarate 5-dioxygenase 1	1.31	2.82e-05	272000	208000	5	248.69
CHOisotig12563v1	Q9D8N0	Eef1g	Eef1g	gi|13626388	Elongation factor 1-gamma	1.31	2.85e-05	323000	247000	8	438.87
CHOisotig08268v1	Q62186	Ssr4	Ssr4	gi|9297050	Translocon-associated protein subunit delta	1.31	4.31e-05	336000	256000	4	239.1
CHOisotig16568v1	Q9JKY1	PRDX1 TDPX2	PRDX1	gi|81917543	Peroxiredoxin-1	1.31	0.00031	1310000	1000000	7	475.72
CHOisotig08419v1	Q8BXZ1	Tmx3 Kiaa1830 Txndc10	Tmx3	gi|66774172	Protein disulfide-isomerase TMX3	1.31	0.000676	149000	114000	4	198.15
CHOisotig08275v1	Q9JM53	Aifm1 Aif Pdcd8	Aifm1	gi|13431757	Apoptosis-inducing factor 1, mitochondrial	1.31	0.00121	252000	192000	6	347.78
CHOisotig12831v1	P07356	Anxa2 Anx2 Cal1h	Anxa2	gi|113951	Annexin A2	1.31	0.01	1890000	1430000	8	725.91
CHOisotig13860v1	Q91V61	Sfxn3	Sfxn3	gi|20140091	Sideroflexin-3	1.3	0.00042	471000	362000	7	487.94
CHOisotig09949v1	P15650	Acadl	Acadl	gi|113016	Long-chain specific acyl-CoA dehydrogenase, mitochondrial	1.3	0.00231	109000	84100	5	209.68
CHOisotig05423v1	Q9WV55	Vapa Vap33	Vapa	gi|122066700	Vesicle-associated membrane protein-associated protein A	1.3	0.03	205000	157000	5	239.9
CHOisotig19753v1	Q99PT1	Arhgdia C87222 Gdi1	Arhgdia	gi|21759130	Rho GDP-dissociation inhibitor 1	1.29	0.01	107000	83400	2	135.09
CHOisotig13356v1	Q56K03	RPL27A	RPL27A	gi|75060399	60S ribosomal protein L27a	1.28	0.00084	79900	62200	2	102.98
CHOisotig22547v1	P62244	RPS15A OK/SW-cl.82	RPS15A	gi|50403624	40S ribosomal protein S15a	1.28	0.00165	43600	34100	3	153.18
CHOisotig15299v1	P14678	SNRPB COD SNRPB1	SNRPB	gi|134037	Small nuclear ribonucleoprotein-associated protein B	1.28	0.00989	63000	49100	3	145.53
CHOisotig03089v1	Q6PDV7	Rpl10	Rpl10	gi|50403574	60S ribosomal protein L10	1.28	0.03	64400	50200	3	139.66
CHOisotig07280v1	P14206	Rpsa Lamr1 P40-8	Rpsa	gi|146345507	40S ribosomal protein SA	1.27	5.75e-08	482000	378000	6	499.55
CHOisotig09266v1	Q01205	Dlst	Dlst	gi|62512126	Dihydrolipoyllysine-residue succinyltransferase component of 2-oxoglutarate dehydrogenase complex, mitochondrial	1.27	1.7e-05	392000	308000	6	326.43
CHOisotig09367v1	O35501	HSPA9	Not present	gi|3122170	Stress-70 protein, mitochondrial	1.27	7.82e-05	1520000	1190000	16	966.84
CHOisotig15592v1	P43304	GPD2	GPD2	gi|229462943	Glycerol-3-phosphate dehydrogenase, mitochondrial	1.26	2.86e-05	268000	212000	5	312.14
CHOisotig16272v1	O08807	Prdx4	Prdx4	gi|3024715	Peroxiredoxin-4	1.26	0.00148	917000	730000	7	363.68
CHOisotig13367v1	P62318	SNRPD3	SNRPD3	gi|51338667	Small nuclear ribonucleoprotein Sm D3	1.26	0.00369	74200	59100	2	104.97
CHOisotig10739v1	P32020	Scp2 Scp-2	Scp2	gi|32130432	Non-specific lipid-transfer protein	1.25	6.95e-06	398000	319000	7	407.68
CHOisotig10564v1	P09895	Rpl5	Not present	gi|1173056	60S ribosomal protein L5	1.25	0.00159	131000	104000	3	153.09
CHOisotig11863v1	Q9DBH5	Lman2	Lman2	gi|21264125	Vesicular integral-membrane protein VIP36	1.25	0.00188	262000	209000	7	305.97
CHOisotig19669v1	P43304	GPD2	GPD2	gi|229462943	Glycerol-3-phosphate dehydrogenase, mitochondrial	1.25	0.00353	64900	52100	2	116.35
CHOisotig01671v1	Q00285	No uniprot symbol	No uniprot symbol	gi|399829	Glutathione S-transferase Y1	1.25	0.02	130000	104000	4	231.57
CHOisotig23180v1	P63326	Rps10	Rps10	gi|54039307	40S ribosomal protein S10	1.25	0.03	238000	190000	4	283.25
CHOisotig12248v1	P18418	Calr	Calr	gi|117505	Calreticulin	1.25	0.04	2080000	1660000	11	562.08
CHOisotig26746v1	Q76KA2	RPL30 QbsB-10313	RPL30	gi|51701791	60S ribosomal protein L30	1.24	0.000569	61200	49300	2	113.98
CHOisotig04558v1	P02545	LMNA LMN1	LMNA	gi|125962	Prelamin-A/C	1.24	0.00282	489000	394000	6	252.89
CHOisotig13108v1	O19048	PCBP1	PCBP1	gi|12230408	Poly(rC)-binding protein 1	1.23	0.00328	110000	89600	4	201.34
CHOisotig13374v1	P17244	GAPDH GAPD	Not present	gi|120689	Glyceraldehyde-3-phosphate dehydrogenase	1.23	0.02	4520000	3670000	9	640.59
CHOisotig05877v1	Q8VEM8	Slc25a3	Slc25a3	gi|21759257	Phosphate carrier protein, mitochondrial	1.22	0.000165	1110000	910000	10	570.32
CHOisotig09005v1	Q99JR1	Sfxn1 F	Sfxn1	gi|20140195	Sideroflexin-1	1.22	0.000445	301000	246000	7	386.78
CHOisotig04530v1	P18687	HSPD1 HSP60	HSPD1	gi|129378	60 kDa heat shock protein, mitochondrial	1.22	0.00154	5720000	4680000	29	2190.12
CHOisotig23356v1	Q6QMZ8	RPL11	RPL11	gi|51701767	60S ribosomal protein L11	1.22	0.00174	161000	132000	3	163.97
CHOisotig10672v1	Q9CYN2	Spcs2 Spc25	Spcs2	gi|20140233	Signal peptidase complex subunit 2	1.22	0.02	79500	65300	2	76.41
CHOisotig09315v1	Q8VBT0	Tmx1 Txndc Txndc1	Tmx1	gi|47117601	Thioredoxin-related transmembrane protein 1	1.21	0.000576	59500	49000	2	136.15
CHOisotig10578v1	Q05052	DDOST OST48	DDOST	gi|464319	Dolichyl-diphosphooligosaccharide--protein glycosyltransferase 48 kDa subunit	1.2	0.00071	585000	485000	8	436.5

## Sheet: Downregulated
BB CHO Accession	Uniprot	Uniprot Symbols	Symbol on Array	Genbank	Gene Name	FC	p-value	Fast	Slow	Peptides	Mascot Score
CHOisotig18802v1	Q8VDD5	Myh9	Myh9	gi|205371802	Myosin-9	14.77	3.2e-12	3003.34	44400	3	134.23
CHOisotig08788v1	Q8BK67	Rcc2 Kiaa1470	RCC2	gi|71152034	Protein RCC2	8.36	3.03e-08	1753.83	14700	2	68.39
CHOisotig09333v1	Q9Z2I8	Suclg2	Suclg2	gi|85681897	Succinyl-CoA ligase [GDP-forming] subunit beta, mitochondrial	6.66	0.02	3260.84	21700	2	110.28
CHOisotig08487v1	Q9JIK5	Ddx21	Ddx21	gi|13959325	Nucleolar RNA helicase 2	4.7	7.77e-16	19900	93400	5	250.12
CHOisotig04095v1	Q61598	Gdi2 Gdi3	Gdi2	gi|13626886	Rab GDP dissociation inhibitor beta	4.2	3.87e-09	16500	69200	2	131.11
CHOisotig10374v1	P18155	Mthfd2 Nmdmc	Mthfd2	gi|127443	Bifunctional methylenetetrahydrofolate dehydrogenase/cyclohydrolase, mitochondrial	3.77	5.1e-09	28700	108000	3	132.64
CHOisotig11112v1	Q9QYB1	Clic4	Clic4	gi|24211558	Chloride intracellular channel protein 4	3.74	0.03	4632.35	17300	2	77.32
CHOisotig04927v1	P61621	Sec61a1 Sec61a	Sec61a1	gi|48429098	Protein transport protein Sec61 subunit alpha isoform 1	3.3	1.43e-07	32300	107000	3	122.29
CHOisotig12566v1	P00494	HPRT1 HPRT	HPRT1	gi|123496	Hypoxanthine-guanine phosphoribosyltransferase	3.22	2.01e-07	3853.98	12400	2	80.97
CHOisotig09477v1	P28331	NDUFS1	NDUFS1	gi|92090799	NADH-ubiquinone oxidoreductase 75 kDa subunit, mitochondrial	3.09	1.88e-07	9682.21	29900	2	124.49
CHOisotig04459v1	P53395	Dbt	Dbt	gi|1709438	Lipoamide acyltransferase component of branched-chain alpha-keto acid dehydrogenase complex, mitochondrial	3.08	1.22e-06	14300	44000	2	124.84
CHOisotig08486v1	Q8VDD5	Myh9	Myh9	gi|205371802	Myosin-9	2.91	5.06e-10	24500	71100	5	263.62
CHOisotig07156v1	P60662	MYL6	MYL6	gi|47606435	Myosin light polypeptide 6	2.9	1.61e-06	50500	147000	3	189.41
CHOisotig14805v1	P46635	TST	TST	gi|1174694	Thiosulfate sulfurtransferase	2.82	2.06e-10	14700	41400	2	91.74
CHOisotig09959v1	Q99P39	Nfs1 Nifs	Nfs1	gi|20138811	Cysteine desulfurase, mitochondrial	2.77	1.76e-08	11500	32000	2	103.11
CHOisotig05413v1	P27046	Man2a1 Mana2	Man2a1	gi|126722	Alpha-mannosidase 2	2.66	1.46e-07	6977.1	18600	3	121.62
CHOisotig08728v1	Q8K411	Pitrm1 Kiaa1104 Ntup1	Pitrm1	gi|81866725	Presequence protease, mitochondrial	2.66	2.67e-09	25300	67300	4	172.01
CHOisotig08851v1	P27653	Mthfd1 Mthfd	Mthfd1	gi|1345633	C-1-tetrahydrofolate synthase, cytoplasmic	2.62	6.03e-10	29800	77900	3	230.93
CHOisotig03099v1	P67937	TPM4	TPM4	gi|54039746	Tropomyosin alpha-4 chain	2.41	1.23e-07	153000	368000	6	372.58
CHOisotig10219v1	Q6P7R8	Hsd17b12	Hsd17b12	gi|81892292	Estradiol 17-beta-dehydrogenase 12	2.38	4.92e-08	50300	120000	2	114.59
CHOisotig14922v1	P47802	Mtx1 Mtx Mtxn	Mtx1	gi|1346600	Metaxin-1	2.33	1.44e-05	14900	34700	2	91.8
CHOisotig11537v1	P85834	Tufm	Tufm	gi|190359305	Elongation factor Tu, mitochondrial	2.29	1.47e-06	32400	74100	2	123.64
CHOisotig12079v1	Q68FX0	Idh3B	Idh3B	gi|68051964	Isocitrate dehydrogenase [NAD] subunit beta, mitochondrial	2.26	7.81e-06	51100	115000	2	209.18
CHOisotig09363v1	Q922K7	Nop2 Nol1	Nop2	gi|81879892	Putative ribosomal RNA methyltransferase NOP2	2.24	8.96e-10	15500	34800	2	135.58
CHOisotig08820v1	Q9JMH6	Txnrd1 Trxr1	Txnrd1	gi|172046611	Thioredoxin reductase 1, cytoplasmic	2.18	6.08e-07	28300	61700	3	139.37
CHOisotig15232v1	P58775	Tpm2	Tpm2	gi|20178269	Tropomyosin beta chain	2.16	1.19e-06	113000	244000	3	141.31
CHOisotig08385v1	Q6P7B9	Scd2	Not present	gi|55976172	Acyl-CoA desaturase 2	2.02	5.69e-05	49600	100000	4	188.19
CHOisotig05857v1	Q9UM00	TMCO1 TMCC4 PNAS-10 PNAS-136 UNQ151/PRO177	TMCO1	gi|74753399	Transmembrane and coiled-coil domain-containing protein 1	2.01	0.000105	38200	76900	2	108.52
CHOisotig04973v1	Q6ZQM8	Ugt1a7c Ugt1a10	Not present	gi|81893795	UDP-glucuronosyltransferase 1-7C	1.96	1.35e-06	55400	109000	4	194.29
CHOisotig11649v1	Q922F4	Tubb6	Tubb6	gi|68775966	Tubulin beta-6 chain	1.93	1.91e-07	616000	1190000	4	263.33
CHOisotig09830v1	Q5XIM9	Cct2 Cctb	Cct2	gi|81910374	T-complex protein 1 subunit beta	1.92	0.000262	73000	140000	4	246.81
CHOisotig19516v1	O75531	BANF1 BAF BCRG1	BANF1	gi|5921173	Barrier-to-autointegration factor	1.92	7.35e-06	55900	107000	2	85.57
CHOisotig22336v1	P46656	Fdx1	Not present	gi|1168364	Adrenodoxin, mitochondrial	1.91	7.91e-05	8264.38	15800	2	103.35
CHOisotig20367v1	Q9R063	Prdx5	Prdx5	gi|20138819	Peroxiredoxin-5, mitochondrial	1.86	3.27e-05	15100	28100	2	88.56
CHOisotig11465v1	P00338	LDHA PIG19	LDHA	gi|126047	L-lactate dehydrogenase A chain	1.85	0.000121	34300	63300	2	111.17
CHOisotig08970v1	Q9Z247	Fkbp9 Fkbp60 Fkbp63	Fkbp9	gi|23396603	Peptidyl-prolyl cis-trans isomerase FKBP9	1.85	1.06e-06	27300	50600	2	73.02
CHOisotig15195v1	Q91VS7	Mgst1	Mgst1	gi|47116030	Microsomal glutathione S-transferase 1	1.82	0.000241	565000	1030000	4	289.61
CHOisotig20358v1	P28042	Ssbp1 Ssbp	Not present	gi|417812	Single-stranded DNA-binding protein, mitochondrial	1.8	4.38e-09	71800	130000	3	173.21
CHOisotig09691v1	P63159	Hmgb1 Hmg-1 Hmg1	Hmgb1	gi|52783618	High mobility group protein B1	1.78	1.09e-05	40200	71600	2	90.78
CHOisotig08854v1	P37199	Nup155	Nup155	gi|585588	Nuclear pore complex protein Nup155	1.76	0.00568	9357.34	16500	2	90.35
CHOisotig14673v1	Q9D0M3	Cyc1	Cyc1	gi|21759079	Cytochrome c1, heme protein, mitochondrial	1.74	5.98e-08	81900	142000	3	245.62
CHOisotig09352v1	Q99K85	Psat1 Psa Psat	Psat1	gi|20140196	Phosphoserine aminotransferase	1.73	0.000103	16100	27700	3	127.48
CHOisotig08579v1	Q9DC23	Dnajc10 Erdj5 Jpdi	Dnajc10	gi|81881783	DnaJ homolog subfamily C member 10	1.73	2.42e-05	24400	42300	2	149.29
CHOisotig12714v1	P68371	TUBB4B TUBB2C	tubb2c	gi|55977480	Tubulin beta-2C chain	1.73	7.4e-08	1890000	3270000	10	732.56
CHOisotig09609v1	P09244	TUBB2A	Not present	gi|135474	Tubulin beta-7 chain	1.71	3.93e-08	2990000	5110000	15	1273.01
CHOisotig11136v1	Q9Z2Z6	Slc25a20 Cac	Slc25a20	gi|21759269	Mitochondrial carnitine/acylcarnitine carrier protein	1.69	1.62e-07	15700	26500	2	83.27
CHOisotig08996v1	Q9DBS1	Tmem43	Tmem43	gi|81906104	Transmembrane protein 43	1.68	9.92e-05	87400	147000	3	156.42
CHOisotig13174v1	P08249	Mdh2 Mor1	Mdh2	gi|146345457	Malate dehydrogenase, mitochondrial	1.67	0.000108	306000	510000	3	271.89
CHOisotig09067v1	Q8K2B3	Sdha	Sdha	gi|52782785	Succinate dehydrogenase [ubiquinone] flavoprotein subunit, mitochondrial	1.59	9.41e-10	387000	615000	9	616.33
CHOisotig11391v1	Q4FZX7	Srprb	Srprb	gi|123781848	Signal recognition particle receptor subunit beta	1.57	0.000115	20600	32400	3	116.78
CHOisotig24971v1	P05386	RPLP1 RRP1	RPLP1	gi|133051	60S acidic ribosomal protein P1	1.56	0.00045	575000	899000	2	142.26
CHOisotig16412v1	Q8HYL8	ACOX1	ACOX1	gi|34098564	Peroxisomal acyl-coenzyme A oxidase 1	1.56	7.69e-07	35700	55700	2	82.36
CHOisotig09676v1	P40142	Tkt	Tkt	gi|730956	Transketolase	1.55	6.97e-05	119000	185000	6	288.54
CHOisotig10904v1	Q68FS4	Lap3	Lap3	gi|81884348	Cytosol aminopeptidase	1.54	1.34e-06	29800	46000	4	184.73
CHOisotig04361v1	Q8K297	Glt25d1	Glt25d1	gi|160395574	Procollagen galactosyltransferase 1	1.52	4.64e-05	88000	134000	4	218.92
CHOisotig09041v1	P05197	Eef2	Eef2	gi|119176	Elongation factor 2	1.52	2.76e-06	372000	566000	11	564.01
CHOisotig08463v1	Q7TPV4	Mybbp1a P160	Mybbp1a	gi|71153826	Myb-binding protein 1A	1.51	0.0032	20900	31600	2	97.89
CHOisotig02199v1	Q2HJ86	TUBA1D	Not present	gi|122135710	Tubulin alpha-1D chain	1.51	0.000285	203000	306000	3	135.74
CHOisotig11359v1	P09671	Sod2 Sod-2	Sod2	gi|3041732	Superoxide dismutase [Mn], mitochondrial	1.51	0.000166	117000	176000	2	184.29
CHOisotig10404v1	Q99JY0	Hadhb	Hadhb	gi|51316075	Trifunctional enzyme subunit beta, mitochondrial	1.5	0.0056	25600	38300	3	136.19
CHOisotig07561v1	P15991	HSPB1 HSP27	HSPB1	gi|123569	Heat shock protein beta-1	1.5	0.000461	271000	405000	3	269.95
CHOisotig14235v1	P70097	SDHC	SDHC	gi|21362398	Succinate dehydrogenase cytochrome b560 subunit, mitochondrial	1.5	0.00026	42400	63600	2	123.3
CHOisotig14215v1	P47953	LGALS3	LGALS3	gi|1346428	Galectin-3	1.5	0.00014	355000	532000	7	521.13
CHOisotig08645v1	P16967	SSR1	SSR1	gi|134930	Translocon-associated protein subunit alpha	1.5	3.69e-07	161000	241000	3	194.86
CHOisotig09108v1	Q8BMS1	Hadha	Hadha	gi|81874329	Trifunctional enzyme subunit alpha, mitochondrial	1.48	7.03e-06	277000	410000	12	615.58
CHOisotig10192v1	Q9JLA3	Uggt1 Gt Ugcgl1 Uggt Ugt1 Ugtr	Uggt1	gi|224471866	UDP-glucose:glycoprotein glucosyltransferase 1	1.44	0.00266	54400	78400	2	198.8
CHOisotig24995v1	Q9D855	Uqcrb	Uqcrb	gi|17380333	Cytochrome b-c1 complex subunit 7	1.41	0.00294	16300	23000	3	136.57
CHOisotig10150v1	P04753	DHFR	DHFR	gi|1352324	Dihydrofolate reductase	1.41	0.000128	158000	223000	4	163
CHOisotig09058v1	P08003	Pdia4 Cai Erp72	Pdia4	gi|313104203	Protein disulfide-isomerase A4	1.39	0.00197	552000	766000	13	689.5
CHOisotig19945v1	P63029	Tpt1 Trt	Tpt1	gi|51703318	Translationally-controlled tumor protein	1.39	1.45e-05	69100	96300	5	260
CHOisotig02198v1	Q9BQE3	TUBA1C TUBA6	TUBA1C	gi|20455322	Tubulin alpha-1B chain	1.38	0.00139	171000	236000	3	179.52
CHOisotig11380v1	Q61425	Hadh Hadhsc Mschad Schad	Hadh	gi|21431780	Hydroxyacyl-coenzyme A dehydrogenase, mitochondrial	1.37	0.01	146000	200000	2	124.01
CHOisotig11096v1	P50310	PGK1 PGK	PGK1	gi|1730519	Phosphoglycerate kinase 1	1.37	1.78e-05	336000	460000	9	559.96
CHOisotig04656v1	Q794E4	Hnrnpf Hnrpf	Hnrnpf	gi|81911895	Heterogeneous nuclear ribonucleoprotein F	1.36	0.00214	210000	286000	5	307.71
CHOisotig10559v1	O54981	STIP1 HOP	STIP1	gi|54036441	Stress-induced-phosphoprotein 1	1.36	0.000199	63600	86200	3	160.42
CHOisotig09091v1	Q8VHF5	Cs	Cs	gi|81902084	Citrate synthase, mitochondrial	1.35	0.000563	228000	308000	3	185.66
CHOisotig13223v1	Q8BH97	Rcn3 D7Ertd671e	Rcn3	gi|30316203	Reticulocalbin-3	1.33	0.00682	266000	354000	6	362.53
CHOisotig10462v1	P20070	Cyb5r3 Dia1	Cyb5r3	gi|127847	NADH-cytochrome b5 reductase 3	1.33	0.00133	227000	303000	6	376.37
CHOisotig09381v1	Q91VC9	Ghitm Mics1	Ghitm	gi|81879470	Growth hormone-inducible transmembrane protein	1.32	0.00789	102000	134000	4	178.14
CHOisotig08359v1	P70168	Kpnb1 Impnb	Kpnb1	gi|2829480	Importin subunit beta-1	1.32	0.00264	60500	79900	5	319.21
CHOisotig10022v1	Q91W90	Txndc5 Tlp46	Txndc5	gi|29839593	Thioredoxin domain-containing protein 5	1.32	2.38e-05	182000	242000	4	178.78
CHOisotig09197v1	Q99KI0	Aco2	Aco2	gi|60391212	Aconitate hydratase, mitochondrial	1.3	0.00014	484000	628000	13	741.33
CHOisotig08517v1	Q5SGE0	Lrpprc Lrp157	Lrpprc	gi|81871846	Leucine-rich PPR motif-containing protein, mitochondrial	1.3	1.53e-07	445000	577000	17	914.54
CHOisotig19313v1	O88267	Acot1 Cte1	Not present	gi|6166127	Acyl-coenzyme A thioesterase 1	1.29	0.00821	42200	54300	2	115.73
CHOisotig11486v1	P45591	Cfl2	Cfl2	gi|1168994	Cofilin-2	1.28	0.00159	196000	250000	3	145.02
CHOisotig24522v1	P11232	Txn Txn1	Txn	gi|135776	Thioredoxin	1.28	0.00144	375000	480000	4	203.56
CHOisotig16427v1	Q9JIW9	Ralb	Ralb	gi|27734459	Ras-related protein Ral-B	1.27	0.02	31100	39500	3	132.08
CHOisotig09582v1	P84082	Arf2	Arf2	gi|51316982	ADP-ribosylation factor 2	1.26	0.00456	70900	89400	2	68.59
CHOisotig13109v1	P48500	Tpi1	Tpi1	gi|124056485	Triosephosphate isomerase	1.26	0.000773	331000	416000	6	495.85
CHOisotig04176v1	Q07955	SRSF1 ASF SF2 SF2P33 SFRS1 OK/SW-cl.3	SRSF1	gi|730773	Serine/arginine-rich splicing factor 1	1.25	0.04	56800	71000	2	88.81
CHOisotig09826v1	P25235	Rpn2	Rpn2	gi|62512124	Dolichyl-diphosphooligosaccharide--protein glycosyltransferase subunit 2	1.25	0.00229	298000	374000	8	518.57
CHOisotig16159v1	Q9CQA3	Sdhb	Sdhb	gi|51701449	Succinate dehydrogenase [ubiquinone] iron-sulfur subunit, mitochondrial	1.25	7.94e-05	394000	494000	6	304.15
CHOisotig14517v1	Q9D7N9	Apmap	Not present	gi|24211473	Adipocyte plasma membrane-associated protein	1.24	0.02	21500	26700	2	66.84
CHOisotig04040v1	Q61656	Ddx5 Tnz2	Ddx5	gi|2500527	Probable ATP-dependent RNA helicase DDX5	1.24	0.02	70700	87700	3	134.85
CHOisotig20310v1	P10888	Cox4i1 Cox4 Cox4a	Cox4i1	gi|117089	Cytochrome c oxidase subunit 4 isoform 1, mitochondrial	1.24	0.02	127000	158000	3	135.48
CHOisotig10657v1	P63259	Actg1 Actg	Actg1	gi|54036665	Actin, cytoplasmic 2	1.24	0.00139	6400000	7940000	23	1486.25
CHOisotig09904v1	Q9DCD0	Pgd	Not present	gi|20978409	6-phosphogluconate dehydrogenase, decarboxylating	1.23	0.00701	118000	145000	5	283.91
CHOisotig16068v1	Q7TQ35	PARK7 CAP1	PARK7	gi|81865403	Protein DJ-1	1.23	0.00274	140000	173000	3	139.14
CHOisotig17515v1	P27952	Rps2	Rps2	gi|133914	40S ribosomal protein S2	1.22	0.00701	53200	64900	3	143.91
CHOisotig10932v1	Q9DB77	Uqcrc2	Uqcrc2	gi|14548302	Cytochrome b-c1 complex subunit 2, mitochondrial	1.22	0.00655	152000	185000	5	278.66
CHOisotig09153v1	Q4R520	HSP90B1 QflA-11385	HSP90B1	gi|75075889	Endoplasmin	1.22	0.00245	6650000	8140000	30	1960.12
CHOisotig04023v1	Q921M3	Sf3b3 Kiaa0017	Sf3b3	gi|81879817	Splicing factor 3B subunit 3	1.21	0.04	40500	49000	2	129.56
CHOisotig17329v1	Q9CZ13	Uqcrc1	Uqcrc1	gi|14548301	Cytochrome b-c1 complex subunit 1, mitochondrial	1.21	0.00842	73200	88500	4	219.64
CHOisotig16667v1	O02691	HSD17B10 HADH2	HSD17B10	gi|3183024	3-hydroxyacyl-CoA dehydrogenase type-2	1.21	0.00518	382000	461000	5	349.11
CHOisotig11317v1	P84245	H3f3b H3.3b	H3f3b	gi|55977042	Histone H3.3	1.21	5.75e-05	2050000	2490000	4	243.48
CHOisotig10137v1	Q91YQ5	Rpn1	Rpn1	gi|48474583	Dolichyl-diphosphooligosaccharide--protein glycosyltransferase subunit 1	1.2	1.57e-07	1140000	1360000	15	932.66
