# Supplementary material for: Integrated miRNA, mRNA and protein expression analysis reveals the role of post-transcriptional regulation in controlling CHO cell growth rate
Source: BMC Genomics. 2012 Nov 21;13:656. doi: 10.1186/1471-2164-13-656 (PMC3544584; doi:10.1186/1471-2164-13-656)
Supplement: Additional file 4 — mRNA differential expression. DE mRNA identified using the CHO specific WyeHamster3a Affymetrix microarray. [file 1471-2164-13-656-S4.xlsx]

## Sheet: Upregulated
Probset ID	Gene Symbol	Gene Name	logFC	AveExpr	t	P.Value	adj.P.Val	B
H3_WAN036V1C_at	B230220B15Rik	RIKEN cDNA B230220B15 gene	2.19315	7.39489	8.8654	5.38296e-10	1.00892e-08	12.5489
H3_WAN036TF0_PS2_at	DERA	2-deoxyribose-5-phosphate aldolase homolog (C. elegans)	1.4682	6.2749	12.9764	4.78051e-14	2.4758e-12	21.9681
H3_WAN036TKD_at	Strap	serine/threonine kinase receptor associated protein	1.34276	5.93626	14.7319	1.60979e-15	1.58403e-13	25.3798
H3_WAN036VZT_at	Sprr1a	small proline-rich protein 1A	1.1676	8.43517	2.94119	0.00614548	0.0141786	-3.58918
H3_WAN036WE2_at	Cxcl1	chemokine (C-X-C motif) ligand 1	1.11037	5.51078	6.06383	1.03603e-06	7.81193e-06	4.93515
H3_WAN036WH5_at	Cbx5	chromobox homolog 5 (HP1 alpha homolog, Drosophila)	1.084	7.33461	15.4599	4.30889e-16	4.71105e-14	26.7025
H3_RC_WAN0367IR_at	Ugt1a1	UDP glucuronosyltransferase 1 family, polypeptide A1	1.05974	6.96457	6.12968	8.59629e-07	6.66044e-06	5.12208
H3_RC_WAN0366AF_at	Psmg4	proteasome (prosome, macropain) assembly chaperone 4	1.01138	6.29192	18.0244	5.94997e-18	1.17095e-15	30.9826
H3_WAN036V9Z_PS2_at	Stk4	serine/threonine kinase 4	0.961587	6.14414	10.8646	4.43178e-12	1.45363e-10	17.3977
H3_WAN036T3W_at	Tspan7	tetraspanin 7	0.957761	5.88814	6.47833	3.21579e-07	2.87667e-06	6.108
H3_WAN036W5T_at	Strap	serine/threonine kinase receptor associated protein	0.941641	9.5853	9.75336	5.98824e-11	1.41986e-09	14.7673
H3_WAN008BO8.1_s_at	NA	NA	0.905211	9.60326	6.92485	9.26667e-08	9.35221e-07	7.35807
H3_WAN036T2E_at	MYBL2	v-myb myeloblastosis viral oncogene homolog (avian)-like 2	0.904617	6.20717	9.27512	1.92914e-10	4.21468e-09	13.5854
H3_WAN036V88_at	Jub	ajuba	0.84036	6.32446	7.55586	1.65332e-08	2.16915e-07	9.09333
H3_WAN036U0Q_PS1_at	Aurka	aurora kinase A	0.815235	5.96564	7.22404	4.07034e-08	4.7399e-07	8.18587
H3_WAN036VOK_at	Ahnak	AHNAK nucleoprotein	0.757046	6.30014	4.73268	4.64517e-05	0.000209192	1.1486
H3_WAN036TXX_at	Cdca3	cell division cycle associated 3	0.743695	6.36259	7.39342	2.56579e-08	3.06328e-07	8.65056
H3_WAN008EL3.1_at	Lsm3	LSM3 homolog, U6 small nuclear RNA associated (S. cerevisiae)	0.72272	7.96687	10.3086	1.59846e-11	4.62612e-10	16.1017
H3_WAN036U46_at	Pbk	PDZ binding kinase	0.691925	6.44649	6.25448	6.0395e-07	4.8712e-06	5.47582
H3_WAN036UL7_at	RUVBL1	RuvB-like 1 (E. coli)	0.687912	6.51736	7.95318	5.71783e-09	8.27404e-08	10.1638
H3_WAN036UTM_at	ZMYND11	zinc finger, MYND domain containing 11	0.687245	5.96721	9.93955	3.82836e-11	9.41776e-10	15.2193
H3_WAN036VO3_at	Mcm2	minichromosome maintenance deficient 2 mitotin (S. cerevisiae)	0.675962	6.63037	7.21445	4.1785e-08	4.80894e-07	8.15947
H3_WAN036T1I_at	Nedd8	neural precursor cell expressed, developmentally down-regulated 8	0.674381	8.02637	6.64626	2.00973e-07	1.9107e-06	6.57999
H3_WAN036V03_at	Uqcrfs1	ubiquinol-cytochrome c reductase, Rieske iron-sulfur polypeptide 1	0.672207	7.82668	18.8067	1.78016e-18	4.37919e-16	32.1828
H3_WAN036UQX_at	Pdlim1	PDZ and LIM domain 1	0.671444	6.58056	6.41563	3.83521e-07	3.36871e-06	5.93123
H3_WAN036W1I_at	Nfs1	nitrogen fixation gene 1 (S. cerevisiae)	0.66823	6.67112	7.73039	1.03462e-08	1.42386e-07	9.5658
H3_WAN036VO6_at	Copz1	coatomer protein complex, subunit zeta 1	0.666621	6.88154	11.8441	5.07909e-13	2.03993e-11	19.5849
H3_RC_WAN036JRT_at	Snrpg	similar to small nuclear ribonucleoprotein polypeptide G	0.66087	8.11584	9.1984	2.33392e-10	4.99256e-09	13.393
H3_RC_WAN0365LO_at	Sfrs6	splicing factor, arginine/serine-rich 6	0.658606	6.51064	5.54426	4.55508e-06	2.75828e-05	3.45515
H3_WAN036U6D_at	Qdpr	quinoid dihydropteridine reductase	0.658357	6.18812	5.72329	2.73101e-06	1.72817e-05	3.96577
H3_WAN036U5L_at	KLF6	Kruppel-like factor 6	0.644901	6.02475	5.81326	2.11282e-06	1.40474e-05	4.22221
H3_RC_WAN0366KZ_at	Rnaseh2c	ribonuclease H2, subunit C	0.628793	6.63186	8.81168	6.16827e-10	1.124e-08	12.4113
H3_WAN036UVT_at	Mrpl32	mitochondrial ribosomal protein L32	0.626838	6.98595	22.7519	7.28226e-21	8.75688e-18	37.6099
H3_WAN036UCU_at	NA	NA	0.620646	6.2093	11.6387	7.92247e-13	3.05714e-11	19.1362
H3_RC_WAN036AE4_at	Tex261	testis expressed gene 261	0.614501	5.81695	6.27057	5.77138e-07	4.75234e-06	5.52134
H3_WAN036TA2_at	Cdkn3	cyclin-dependent kinase inhibitor 3	0.599486	8.42653	5.03357	1.96589e-05	9.81948e-05	2.00024
H3_WAN036VKC_at	Tpd52l2	tumor protein D52-like 2	0.598592	6.07535	6.83165	1.1996e-07	1.18041e-06	7.09851
H3_WAN036SLJ_at	Ncapd2	non-SMC condensin I complex, subunit D2	0.596605	6.42748	5.82827	2.02437e-06	1.35509e-05	4.26496
H3_RC_WAN0367TB_at	DTYMK	deoxythymidylate kinase (thymidylate kinase)	0.590852	7.45708	5.97576	1.33042e-06	9.66147e-06	4.68481
H3_WAN036WJE_at	Sptlc1	serine palmitoyltransferase, long chain base subunit 1	0.590096	6.20874	11.4188	1.28248e-12	4.67391e-11	18.6499
H3_RC_WAN0366F9_at	KLF6	Kruppel-like factor 6	0.579176	6.77075	5.49153	5.29682e-06	3.1398e-05	3.30471
H3_WAN036WGA_at	DPM1	dolichyl-phosphate mannosyltransferase polypeptide 1, catalytic subunit	0.57447	6.69268	7.81838	8.18005e-09	1.14988e-07	9.80266
H3_WAN036SA4_at	Rpp40	ribonuclease P/MRP 40kDa subunit	0.572791	6.44244	14.6718	1.79867e-15	1.68561e-13	25.2684
H3_WAN036UKH_at	NA	NA	0.553498	7.40404	5.72446	2.72192e-06	1.72798e-05	3.9691
H3_WAN036T2V_at	Atp5c1	ATP synthase, H+ transporting, mitochondrial F1 complex, gamma polypeptide 1	0.551927	9.04935	15.7575	2.54933e-16	2.95122e-14	27.2285
H3_WAN036W52_at	Prmt5	protein arginine N-methyltransferase 5	0.549922	6.68329	5.16665	1.34298e-05	7.22128e-05	2.37863
H3_WAN036UGL_at	Tyms	thymidylate synthetase	0.549797	7.89925	5.44593	6.03529e-06	3.54551e-05	3.17462
H3_WAN036VLS_at	NA	NA	0.549466	6.4607	4.04566	0.00032308	0.00112336	-0.757753
H3_WAN036UH1_at	Pitrm1	pitrilysin metallepetidase 1	0.547409	7.51509	10.7685	5.51657e-12	1.75107e-10	17.1765
H3_WAN036TLT_at	Dad1	defender against cell death 1	0.547106	7.693	5.9357	1.49092e-06	1.05925e-05	4.57084
H3_WAN036U1B_at	Psma2	similar to unr-interacting protein	0.546619	8.9129	21.4074	4.29038e-20	1.91226e-17	35.868
H3_WAN036V3G_at	Ythdf1	YTH domain family, member 1	0.546568	6.11682	7.82983	7.93421e-09	1.12335e-07	9.83343
H3_WAN036VNJ_at	Arpc4	actin related protein 2/3 complex, subunit 4, 20kDa	0.544253	6.87617	4.4884	9.30471e-05	0.00038374	0.463188
H3_RC_WAN036IA6_at	Nol7	RAN binding protein 9	0.541141	7.16865	11.602	8.58178e-13	3.18659e-11	19.0555
H3_RC_WAN0360QQ_at	Nsmce2	non-SMC element 2, MMS21 homolog (S. cerevisiae)	0.540734	6.51952	6.20988	6.85077e-07	5.43642e-06	5.34949
H3_WAN036VWN_at	Tmem109	transmembrane protein 109	0.537178	6.41291	12.4709	1.34859e-13	6.17216e-12	20.9226
H3_WAN036VDQ_at	Tmsb4x	thymosin beta 4, X-linked	0.536262	8.75977	6.54846	2.64178e-07	2.44086e-06	6.30537
H3_WAN036VDW_PS2_at	EPS8	epidermal growth factor receptor pathway substrate 8	0.533371	6.41474	5.25574	1.04048e-05	5.75184e-05	2.63237
H3_WAN036VG2_at	Serpinb6a	serpin peptidase inhibitor, clade B (ovalbumin), member 6	0.528934	7.78236	10.0846	2.71025e-11	6.75161e-10	15.5683
H3_WAN036SX0_at	Mcm5	minichromosome maintenance complex component 5	0.524261	6.21902	4.86734	3.16269e-05	0.000148194	1.52891
H3_WAN036W5Z_at	Anxa1	annexin A1	0.523845	9.48726	4.56595	7.46652e-05	0.000317368	0.680062
H3_WAN036UDD_at	Polr2b	polymerase (RNA) II (DNA directed) polypeptide B, 140kDa	0.517607	6.78418	4.74175	4.52657e-05	0.000204318	1.17417
H3_WAN036VLC_at	EIF4E2	eukaryotic translation initiation factor 4E family member 2	0.51654	6.55656	5.8969	1.66494e-06	1.16547e-05	4.46042
H3_WAN036UWZ_at	Ndufa9	NADH dehydrogenase (ubiquinone) 1 alpha subcomplex, 9, 39kDa	0.515686	7.64724	5.08735	1.68536e-05	8.68269e-05	2.15306
H3_WAN036T2Z_at	Bms1	BMS1 homolog, ribosome assembly protein (yeast)	0.514961	6.96796	5.73911	2.61041e-06	1.67339e-05	4.01088
H3_RC_WAN036ARE_at	Thoc7	THO complex 7 homolog (Drosophila)	0.513801	6.37833	4.44568	0.000105015	0.000425247	0.344072
H3_WAN036W2W_at	ISYNA1	inositol-3-phosphate synthase 1	0.513126	6.37357	7.4656	2.10987e-08	2.61146e-07	8.84764
H3_WAN036T3F_at	EPDR1	ependymin related protein 1 (zebrafish)	0.510222	6.35739	7.03025	6.92777e-08	7.4097e-07	7.65066
H3_WAN036WAR_at	Anxa2	annexin A2	0.510175	9.12235	5.33082	8.39166e-06	4.77306e-05	2.84633
H3_RC_WAN036IPB_at	Mrpl20	mitochondrial ribosomal protein L20	0.507866	7.9289	10.0939	2.65097e-11	6.6886e-10	15.5906
H3_RC_WAN036AJU_s_at	SBSN	suprabasin	0.506186	9.62174	3.90152	0.000481804	0.00158296	-1.14736
H3_WAN036TAU_at	CSE1L	CSE1 chromosome segregation 1-like (yeast)	0.505263	7.41877	6.42073	3.78057e-07	3.35143e-06	5.94563
H3_WAN036S9T_at	NA	NA	0.504185	6.33352	5.65641	3.30573e-06	2.0394e-05	3.77505
H3_WAN036UZ7_at	Anxa2	annexin A2	0.503254	10.0409	7.08755	5.91728e-08	6.46956e-07	7.80929
H3_RC_WAN036J5F_at	NA	NA	0.500693	5.9238	3.47495	0.00153665	0.00433256	-2.26973
H3_RC_WAN036A71_at	Polr2g	polymerase (RNA) II (DNA directed) polypeptide G	0.499393	6.995	12.4843	1.3114e-13	6.14486e-12	20.9508
H3_WAN036SUH_s_at	Hnrnpd	heterogeneous nuclear ribonucleoprotein D	0.498656	8.00445	3.65254	0.000952569	0.00285771	-1.80863
H3_WAN036VAU_at	Gmfb	glia maturation factor, beta	0.497935	6.68395	4.64647	5.93851e-05	0.000259135	0.905965
H3_RC_WAN03678J_at	Tmem158	transmembrane protein 158 (gene/pseudogene)	0.496736	6.83552	5.67564	3.12907e-06	1.94259e-05	3.82989
H3_WAN036UR0_at	Cnn2	calponin 2	0.494169	6.80827	6.33045	4.87439e-07	4.15273e-06	5.69072
H3_WAN036UFM_at	ECT2	epithelial cell transforming sequence 2 oncogene	0.491602	6.66667	5.21438	1.17136e-05	6.36806e-05	2.51454
H3_WAN036TR9_at	Isy1	ISY1 splicing factor homolog (S. cerevisiae)	0.487944	6.3163	6.26578	5.84991e-07	4.79693e-06	5.5078
H3_WAN036VU9_at	Plcg1	phospholipase C, gamma 1	0.4838	6.23319	5.79932	2.19849e-06	1.45189e-05	4.18249
H3_WAN036VWP_at	TOMM34	translocase of outer mitochondrial membrane 34	0.48061	6.36676	5.81806	2.08412e-06	1.39036e-05	4.23588
H3_WAN036VZZ_at	SRSF1	splicing factor, arginine/serine-rich 1 (ASF/SF2)	0.480514	6.44471	4.57822	7.21064e-05	0.000309162	0.714448
H3_WAN036VCC_at	Pnp2	purine-nucleoside phosphorylase 2	0.480451	6.58343	6.47104	3.28229e-07	2.92287e-06	6.08746
H3_WAN036TCM_at	NA	NA	0.47906	6.37919	3.67749	0.000890153	0.00269511	-1.74308
H3_WAN036VW0_at	Psmd6	proteasome (prosome, macropain) 26S subunit, non-ATPase, 6	0.478695	6.76159	4.32705	0.000146833	0.000558933	0.0145604
H3_WAN036UKN_at	Vapb	vesicle-associated membrane protein, associated protein B and C	0.476381	7.15542	6.75681	1.47683e-07	1.43882e-06	6.88954
H3_WAN036U5K_at	EPR1	effector cell peptidase receptor 1 (non-protein coding)	0.475306	7.26613	7.8057	8.46112e-09	1.18096e-07	9.76859
H3_WAN036T27_at	Tmem14c	transmembrane protein 14C	0.471433	8.93408	16.1468	1.29791e-16	2.08854e-14	27.9046
H3_WAN036WBG_at	GTPBP4	GTP binding protein 4	0.467346	7.07298	9.57581	9.21295e-11	2.13307e-09	14.332
H3_WAN036UWK_PS1_at	CNN3	calponin 3, acidic	0.467282	7.85544	8.45495	1.53824e-09	2.60971e-08	11.4887
H3_WAN036VOZ_at	HAT1	histone acetyltransferase 1	0.465417	7.09976	8.25471	2.58767e-09	4.14431e-08	10.9637
H3_WAN036V82_at	Dpp3	dipeptidylpeptidase 3	0.464754	6.4789	10.1771	2.17758e-11	6.03587e-10	15.7894
H3_WAN036SK6_at	Mrpl11	mitochondrial ribosomal protein L11	0.464495	6.95457	8.09394	3.94354e-09	5.92434e-08	10.5386
H3_WAN036TQA_s_at	Ywhah	tyrosine 3-monooxygenase/tryptophan 5-monooxygenase activation protein, eta polypeptide	0.462276	7.15531	3.71472	0.00080437	0.00246573	-1.64499
H3_WAN036UX8_at	EMP1	epithelial membrane protein 1	0.462005	6.77957	4.13901	0.000248991	0.000894186	-0.503135
H3_WAN036WFL_at	NA	NA	0.453237	6.6449	4.39971	0.000119601	0.000474545	0.216143
H3_WAN036TW9_at	Ndc80	NDC80 homolog, kinetochore complex component (S. cerevisiae)	0.452891	6.31063	4.32267	0.000148656	0.000564779	0.00244518
H3_WAN036VZB_at	Mbnl2	muscleblind-like 2 (Drosophila)	0.452492	6.67003	3.92614	0.000450124	0.00148525	-1.08115
H3_WAN036VU8_at	Tardbp	TAR DNA binding protein	0.45175	6.67603	3.69889	0.000839821	0.00255846	-1.68675
H3_WAN036SIL_at	Stmn1	stathmin 1	0.451717	8.06981	4.57995	7.17527e-05	0.000308317	0.719297
H3_WAN036WNO_at	Idi1	isopentenyl-diphosphate delta isomerase	0.450393	7.30288	6.22493	6.56537e-07	5.23103e-06	5.39214
H3_WAN036T8X_at	Snrnp27	small nuclear ribonucleoprotein 27kDa (U4/U6.U5)	0.449505	6.20576	4.48706	9.34002e-05	0.00038374	0.459458
H3_WAN036VN2_PS1_at	Ppp2r2a	protein phosphatase 2, regulatory subunit B, alpha	0.448964	6.98864	5.37193	7.45953e-06	4.27999e-05	2.96356
H3_WAN036VUN_at	Nid1	nidogen 1	0.447122	7.75648	5.4272	6.36774e-06	3.71861e-05	3.12119
H3_RC_WAN0361HR_at	Tmem65	transmembrane protein 65	0.446402	6.14311	4.43706	0.00010761	0.000433082	0.320053
H3_WAN036VYT_at	5830485P09Rik	RIKEN cDNA 5830485P09 gene	0.445169	6.34307	6.09138	9.58184e-07	7.29594e-06	5.01337
H3_WAN036SOP_at	DCTPP1	dCTP pyrophosphatase 1	0.444307	7.76358	10.1252	2.46147e-11	6.54619e-10	15.6656
H3_WAN036T7N_at	Cdk6	cyclin-dependent kinase 6	0.443495	7.28561	6.30405	5.25104e-07	4.41626e-06	5.61608
H3_WAN036V80_at	H1f0	H1 histone family, member 0	0.4394	7.04502	7.57797	1.55771e-08	2.07134e-07	9.15336
H3_WAN036UNB_at	EIF6	eukaryotic translation initiation factor 6	0.438325	7.65448	4.30649	0.000155593	0.00058548	-0.042329
H3_RC_WAN036IAF_at	Pabpn1	poly(A) binding protein, nuclear 1	0.436289	5.78669	4.83258	3.49292e-05	0.000162124	1.43059
H3_WAN036T5D_at	HTRA2	HtrA serine peptidase 2	0.435206	6.62207	4.76075	4.28783e-05	0.000194883	1.22774
H3_WAN036UKE_PS1_at	Wdr1	WD repeat domain 1	0.4348	6.74115	4.28375	0.000165883	0.000618293	-0.105185
H3_WAN036UX0_PS2_at	Nfkbia	nuclear factor of kappa light polypeptide gene enhancer in B-cells inhibitor, alpha	0.433842	6.74622	4.13039	0.000255071	0.000912114	-0.52674
H3_WAN008E36.1_at	PSMB5	proteasome (prosome, macropain) subunit, beta type, 5	0.429442	7.75028	3.71333	0.000807428	0.00247126	-1.64867
H3_WAN036UA7_PS2_at	CKS1B	CDC28 protein kinase regulatory subunit 1B	0.427343	7.51784	8.9889	3.9417e-10	7.68045e-09	12.8636
H3_RC_WAN036PX3_at	LOC290480	similar to RAN binding protein 5	0.426458	7.03129	3.39952	0.0018784	0.00517021	-2.46257
H3_WAN036WER_at	Tubb6	tubulin, beta 6	0.422231	7.21821	3.59155	0.00112348	0.0032951	-1.96804
H3_RC_WAN0367WK_at	EMG1	EMG1 nucleolar protein homolog (S. cerevisiae)	0.422143	6.38122	4.42059	0.000112746	0.000450068	0.274192
H3_WAN036V8Y_PS2_at	Sucla2	succinate-CoA ligase, ADP-forming, beta subunit	0.421552	7.59428	5.12805	1.49996e-05	7.87181e-05	2.26879
H3_WAN036U4V_PS2_at	NA	NA	0.421468	8.03036	3.93738	0.000436342	0.0014481	-1.05086
H3_WAN036WEQ_at	Tubb2c	tubulin, beta 2C	0.419066	8.95957	5.24941	1.05952e-05	5.82438e-05	2.61433
H3_RC_WAN036FZ1_at	1110008F13Rik	RIKEN cDNA 1110008F13 gene	0.416045	8.36483	5.73018	2.67779e-06	1.70546e-05	3.98543
H3_WAN036VN2_PS2_at	Ppp2r2a	protein phosphatase 2, regulatory subunit B, alpha	0.414716	6.56348	4.42544	0.000111207	0.000445736	0.287704
H3_WAN008CIE.1_at	1700034H14Rik	RIKEN cDNA 1700034H14 gene	0.413006	6.34309	8.15828	3.33032e-09	5.0714e-08	10.7091
H3_WAN036S92_at	Cdk6	cyclin-dependent kinase 6	0.412721	6.22449	5.60949	3.78007e-06	2.3103e-05	3.64122
H3_WAN036S7Y_at	Atp5o	ATP synthase, H+ transporting, mitochondrial F1 complex, O subunit	0.412025	9.09243	3.67121	0.000905487	0.00273733	-1.75961
H3_WAN036UKW_PS3_at	Paics	phosphoribosylaminoimidazole carboxylase, phosphoribosylaminoribosylaminoimidazole, succinocarboxamide synthetase	0.410916	8.26057	3.71047	0.000813742	0.00248671	-1.65621
H3_WAN036TL9_at	FAM91A1	family with sequence similarity 91, member A1	0.406557	7.06215	7.16625	4.76779e-08	5.4237e-07	8.02667
H3_RC_WAN03649M_at	Spcs1	signal peptidase complex subunit 1 homolog (S. cerevisiae)	0.400229	7.79347	3.52192	0.00135504	0.00389302	-2.1487
H3_WAN036VX2_PS2_at	Ift52	intraflagellar transport 52 homolog (Chlamydomonas)	0.39997	6.5276	5.02223	2.03073e-05	0.000101177	1.96804
H3_WAN036SOZ_at	HMGN2	high-mobility group nucleosomal binding domain 2	0.398912	7.80229	3.24276	0.00283755	0.00742592	-2.85707
H3_RC_WAN036ILA_at	Supt4h1	suppressor of Ty 4 homolog 1 (S. cerevisiae)	0.395633	6.38918	6.91002	9.65458e-08	9.69399e-07	7.31683
H3_WAN036V92_at	RPL9	ribosomal protein L9	0.395142	10.1008	5.88625	1.71618e-06	1.17681e-05	4.4301
H3_RC_WAN036KD4_at	Mrps18c	mitochondrial ribosomal protein S18C	0.394715	6.99494	4.00507	0.000361689	0.00123363	-0.867936
H3_WAN036WF2_at	Adk	adenosine kinase	0.394016	7.22351	3.63391	0.00100191	0.00298751	-1.85744
H3_WAN036UWK_PS2_at	CNN3	calponin 3, acidic	0.391896	7.87992	6.01621	1.18598e-06	8.67663e-06	4.79983
H3_RC_WAN036G32_at	Romo1	reactive oxygen species modulator 1	0.390556	8.35699	6.73951	1.54965e-07	1.49495e-06	6.84117
H3_WAN036UX4_at	ANLN	anillin, actin binding protein	0.390105	6.75142	4.62654	6.28506e-05	0.00027365	0.849982
H3_WAN036VHP_at	EXOSC8	exosome component 8	0.38701	6.80705	11.905	4.45581e-13	1.82688e-11	19.717
H3_RC_WAN036P3H_s_at	NASP	nuclear autoantigenic sperm protein (histone-binding)	0.384974	7.53357	4.83158	3.50288e-05	0.000162204	1.42777
H3_WAN036VED_at	Flna	filamin, alpha	0.384823	7.3472	5.48731	5.36117e-06	3.1684e-05	3.29267
H3_WAN036VHI_at	Tmem33	transmembrane protein 33	0.383832	7.53389	3.10504	0.00405304	0.0100332	-3.19606
H3_WAN036UX0_PS1_at	Nfkbia	nuclear factor of kappa light polypeptide gene enhancer in B-cells inhibitor, alpha	0.382981	6.18513	4.0212	0.000345837	0.00119196	-0.824202
H3_WAN036U1Y_at	Enah	enabled homolog (Drosophila)	0.382363	6.85134	9.04878	3.39134e-10	6.74157e-09	13.0155
H3_WAN036WK1_at	HSPB1	heat shock 27kDa protein 1	0.382016	9.24361	5.66197	3.25364e-06	2.01357e-05	3.79091
H3_RC_WAN0366S2_at	Mrpl13	mitochondrial ribosomal protein L13	0.380165	8.46298	6.3488	4.62886e-07	3.97799e-06	5.74255
H3_WAN036VTN_at	TIMM23	translocase of inner mitochondrial membrane 23 homolog (yeast)	0.379871	7.44805	3.90976	0.000470972	0.00154995	-1.12523
H3_WAN036TMK_at	Rps21	ribosomal protein S21	0.3788	11.3497	7.58181	1.54168e-08	2.06396e-07	9.16379
H3_WAN036UM6_PS1_at	Cfl1	cofilin 1, non-muscle	0.377194	5.77169	4.36974	0.000130169	0.000512345	0.132905
H3_WAN036UHI_at	Nusap1	nucleolar and spindle associated protein 1	0.37554	6.86227	4.69117	5.22872e-05	0.00023176	1.03167
H3_WAN036UJT_at	Mcm6	minichromosome maintenance complex component 6	0.375324	6.98585	4.54377	7.95202e-05	0.00033368	0.617959
H3_WAN008DE8.1_at	TIMM23	translocase of inner mitochondrial membrane 23 homolog (yeast)	0.375208	7.07957	3.33589	0.00222259	0.00598481	-2.62375
H3_WAN036U55_at	Sugt1	SGT1, suppressor of G2 allele of SKP1 (S. cerevisiae)	0.375034	6.93305	3.47563	0.00153387	0.00433092	-2.26798
H3_WAN036W94_at	Mgst1	microsomal glutathione S-transferase 1	0.374012	11.1957	5.89126	1.69187e-06	1.16654e-05	4.44437
H3_WAN036SV9_at	SAP18	Sin3A-associated protein, 18kDa	0.371983	7.85227	4.76982	4.17822e-05	0.000190947	1.25335
H3_WAN036U97_at	CHD4	chromodomain helicase DNA binding protein 4	0.371367	6.34064	6.2572	5.9933e-07	4.8712e-06	5.48352
H3_RC_WAN036RW1_at	Cebpb	CCAAT/enhancer binding protein (C/EBP), beta	0.371364	8.09704	4.50683	8.83076e-05	0.000365872	0.514678
H3_WAN036WIW_at	EEF1E1	eukaryotic translation elongation factor 1 epsilon 1	0.370637	7.57305	5.80647	2.15412e-06	1.42738e-05	4.20287
H3_WAN036UEY_at	DIABLO	diablo homolog (Drosophila)	0.369591	6.7888	10.7846	5.31753e-12	1.71556e-10	17.2136
H3_WAN036V2I_at	NA	NA	0.369305	6.00673	2.74642	0.00995545	0.021158	-4.04063
H3_WAN036TVT_at	NA	NA	0.364032	6.82358	5.08083	1.71713e-05	8.80027e-05	2.13452
H3_WAN036TAV_at	NA	NA	0.36182	6.56011	6.27438	5.70956e-07	4.72118e-06	5.53214
H3_WAN036UEV_at	MCM7	minichromosome maintenance complex component 7	0.361562	7.2078	3.10029	0.00410273	0.0101434	-3.20761
H3_WAN036SX2_x_at	LGALS3	lectin, galactoside-binding, soluble, 3	0.359976	9.63581	3.88926	0.00049839	0.001632	-1.18029
H3_WAN036SV2_at	Rrp12	ribosomal RNA processing 12 homolog (S. cerevisiae)	0.357744	5.78189	2.83034	0.00810107	0.0178133	-3.84832
H3_WAN036TV2_at	2700029M09Rik	RIKEN cDNA 2700029M09 gene	0.35756	6.52148	4.55151	7.77919e-05	0.000328529	0.639618
H3_WAN036TFA_at	NA	NA	0.355613	6.37588	5.96115	1.38682e-06	9.99727e-06	4.64326
H3_WAN036WI8_at	Cenpa	centromere protein A	0.353068	6.29074	4.93054	2.6399e-05	0.0001261	1.7079
H3_WAN036UY5_at	Ahcy	adenosylhomocysteinase	0.35181	6.44722	5.94747	1.44183e-06	1.02809e-05	4.60434
H3_RC_WAN036I9K_at	Mrpl43	mitochondrial ribosomal protein L43	0.347795	7.60575	6.89965	9.93579e-08	9.9257e-07	7.28796
H3_WAN036UAD_at	Fen1	flap structure specific endonuclease 1	0.347715	6.04454	2.91002	0.0066449	0.0151356	-3.66262
H3_WAN036VHC_PS1_at	Tra2b	transformer 2 beta homolog (Drosophila)	0.347711	6.2081	5.0005	2.16107e-05	0.000106859	1.90633
H3_WAN036UV5_at	DDX39	DEAD (Asp-Glu-Ala-Asp) box polypeptide 39	0.346956	6.63821	2.84414	0.00782916	0.017254	-3.81638
H3_WAN036WEP_at	Tubb5	hypothetical protein LOC100287146	0.345766	7.72231	3.20556	0.00312618	0.00807392	-2.94937
H3_WAN036UM1_at	Nek2	NIMA (never in mitosis gene a)-related expressed kinase 2	0.344981	7.5079	4.84631	3.35857e-05	0.000156627	1.46942
H3_WAN036TPM_at	MYL12B	myosin, light chain 12B, regulatory	0.344782	9.58346	5.31049	8.89462e-06	5.03006e-05	2.78839
H3_RC_WAN036CFC_at	NA	NA	0.342167	6.08004	2.66505	0.012126	0.0254142	-4.22372
H3_WAN036TI4_at	DCTN2	dynactin 2 (p50)	0.339975	6.93914	8.25434	2.59019e-09	4.14431e-08	10.9627
H3_WAN036UDG_at	Bud31	BUD31 homolog (S. cerevisiae)	0.337539	7.72688	9.16517	2.53522e-10	5.36486e-09	13.3094
H3_WAN036SAC_at	2810025M15Rik	RIKEN cDNA 2810025M15 gene	0.335813	6.40247	6.5984	2.29723e-07	2.17354e-06	6.4457
H3_WAN036UCT_at	Rangap1	RAN GTPase activating protein 1	0.334184	6.15305	4.53267	8.20661e-05	0.000342174	0.586899
H3_WAN036UJR_at	Ssr1	signal sequence receptor, alpha	0.334109	7.70141	5.4991	5.18337e-06	3.10057e-05	3.3263
H3_WAN036TNX_at	SRSF2	splicing factor, arginine/serine-rich 2	0.333864	7.60943	3.29055	0.00250404	0.00665041	-2.73774
H3_WAN036SJ9_at	Gpd2	glycerol phosphate dehydrogenase 2, mitochondrial	0.333214	6.68702	5.65445	3.32424e-06	2.03955e-05	3.76948
H3_WAN036W4F_at	AMD1	adenosylmethionine decarboxylase 1	0.333065	6.43986	6.03182	1.13457e-06	8.34523e-06	4.84419
H3_WAN036VWK_at	Psmd14	proteasome (prosome, macropain) 26S subunit, non-ATPase, 14	0.33242	7.42081	3.02727	0.00494383	0.0118076	-3.38407
H3_WAN036SMG_at	Mtx1	metaxin 1	0.332035	6.53324	7.48105	2.02348e-08	2.53643e-07	8.88976
H3_WAN036USU_at	NA	NA	0.330676	6.87309	9.72728	6.37772e-11	1.49421e-09	14.7036
H3_WAN036UJE_at	Cops7a	COP9 (constitutive photomorphogenic) homolog, subunit 7a (Arabidopsis thaliana)	0.330293	6.39162	2.52654	0.0168568	0.0340597	-4.52734
H3_WAN036VBI_at	Bat1a	HLA-B associated transcript 1	0.329333	6.05791	2.55563	0.0157407	0.0320679	-4.46443
H3_WAN036UM8_at	Gstm4	glutathione S-transferase, mu 4	0.327967	6.69721	4.30842	0.000154748	0.000584537	-0.0369846
H3_WAN036TM9_at	Ube2k	ubiquitin-conjugating enzyme E2K (UBC1 homolog, yeast)	0.32698	7.9534	3.87657	0.000516137	0.00168172	-1.21433
H3_RC_WAN03648Q_at	Tmem156	transmembrane protein 156	0.326933	6.55673	3.21457	0.00305382	0.0079182	-2.92707
H3_WAN036UTN_PS2_at	GRPEL1	GrpE-like 1, mitochondrial (E. coli)	0.326137	6.70282	2.92324	0.00642848	0.0147108	-3.63151
H3_WAN036WD8_PS1_at	Ccnb1	cyclin B1	0.326059	7.65419	3.46308	0.00158615	0.00444032	-2.30021
H3_RC_WAN03695Y_s_at	Mgst1	microsomal glutathione S-transferase 1	0.325993	11.0065	4.94572	2.52775e-05	0.000121927	1.75093
H3_WAN036SJQ_at	Srp72	signal recognition particle 72kDa	0.325866	7.17818	2.88188	0.00712839	0.0159962	-3.72853
H3_RC_WAN036FAL_at	Snrpf	small nuclear ribonucleoprotein polypeptide F	0.325789	7.00156	10.4943	1.03698e-11	3.13967e-10	16.5389
H3_RC_WAN036AK3_at	Nras	neuroblastoma RAS viral (v-ras) oncogene homolog	0.323832	6.68935	5.00656	2.12392e-05	0.000105552	1.92353
H3_WAN036TNP_at	ENAH	enabled homolog (Drosophila)	0.323688	6.52157	7.9985	5.07186e-09	7.44882e-08	10.2847
H3_WAN036WHF_at	NA	NA	0.323183	6.42453	3.83159	0.00058415	0.00186928	-1.33466
H3_WAN036SVK_at	Pttg1	pituitary tumor-transforming 1	0.322504	6.67525	7.97134	5.44953e-09	7.94421e-08	10.2123
H3_WAN036WCQ_at	Pgk1	phosphoglycerate kinase 1	0.322072	8.9286	7.94703	5.81185e-09	8.3487e-08	10.1474
H3_WAN036VIW_at	Farp2	FERM, RhoGEF and pleckstrin domain protein 2	0.321312	6.43297	5.16498	1.34941e-05	7.22977e-05	2.37388
H3_WAN036UZ5_at	Ppp2r1b	protein phosphatase 2 (formerly 2A), regulatory subunit A, beta isoform	0.320967	6.95955	3.38344	0.00196021	0.00536537	-2.50345
H3_WAN008E52.1_at	Ptma	prothymosin, alpha	0.315672	7.28209	5.84635	1.92273e-06	1.30032e-05	4.31646
H3_RC_WAN0365KR_at	Nid1	nidogen 1	0.315328	7.60322	2.74205	0.0100622	0.0213437	-4.05055
H3_WAN036WCX_at	KIFC1	kinesin family member C1	0.314901	6.53766	4.39413	0.000121503	0.000481121	0.20063
H3_WAN036V6C_at	Rpl15	hypothetical protein LOC100289173	0.313826	10.5475	4.34915	0.000137962	0.000534466	0.0757739
H3_WAN036WE6_at	HPRT1	hypoxanthine phosphoribosyltransferase 1	0.312461	7.95751	8.46667	1.49234e-09	2.55384e-08	11.5193
H3_WAN036U5N_at	Eaf1	ELL associated factor 1	0.30926	6.47224	2.98534	0.00549832	0.0129434	-3.48439
H3_WAN036WE7_at	IMPDH2	IMP (inosine 5'-monophosphate) dehydrogenase 2	0.309049	8.22561	6.97716	8.01973e-08	8.3507e-07	7.50342
H3_WAN036SZ9_at	DHX15	DEAH (Asp-Glu-Ala-His) box polypeptide 15	0.307212	6.74	3.78571	0.000662524	0.00209285	-1.45691
H3_WAN036T4X_s_at	ERGIC3	ERGIC and golgi 3	0.306864	6.57681	4.22246	0.000197072	0.000720888	-0.274137
H3_WAN036VVD_at	PSMC6	proteasome (prosome, macropain) 26S subunit, ATPase, 6	0.306275	7.86557	3.87483	0.000518613	0.00168699	-1.21899
H3_WAN036W7U_at	Pabpn1	poly(A) binding protein, nuclear 1	0.300875	7.52365	3.66768	0.000914205	0.002751	-1.76888
H3_RC_WAN036AKJ_at	Son	SON DNA binding protein	0.298928	7.07635	2.80993	0.0085198	0.0185887	-3.89543
H3_WAN036SGD_at	ERGIC3	ERGIC and golgi 3	0.298758	6.3852	3.47358	0.00154228	0.00434222	-2.27324
H3_WAN036T42_at	Axl	AXL receptor tyrosine kinase	0.298678	6.51722	5.00315	2.14475e-05	0.000106319	1.91385
H3_WAN036WF5_at	Akr1b8	aldo-keto reductase family 1, member B8	0.298633	8.67207	2.39621	0.0228063	0.0443945	-4.80323
H3_WAN036VY5_at	NA	NA	0.297826	6.61537	5.20874	1.19043e-05	6.45388e-05	2.49848
H3_WAN036WBJ_at	Mphosph8	M-phase phosphoprotein 8	0.297069	6.45133	3.29201	0.00249444	0.00663386	-2.73408
H3_WAN036STP_at	Spc25	SPC25, NDC80 kinetochore complex component, homolog (S. cerevisiae)	0.297049	7.06521	4.96366	2.4013e-05	0.000116974	1.8018
H3_WAN036W99_at	Psmc6	proteasome (prosome, macropain) 26S subunit, ATPase, 6	0.296114	6.65446	2.78876	0.00897513	0.0194313	-3.94403
H3_WAN036UKR_at	Dek	DEK oncogene	0.296071	6.69353	4.04646	0.000322368	0.00112317	-0.755599
H3_WAN036VY9_at	FSTL1	follistatin-like 1	0.294913	6.79495	2.78499	0.00905866	0.0195652	-3.95267
H3_WAN036WQC_at	Rps24	ribosomal protein S24	0.294738	8.15989	4.31376	0.000152439	0.000576923	-0.0222264
H3_WAN036V3T_at	Ccni	cyclin I	0.293812	7.69177	2.49715	0.0180579	0.0360914	-4.5904
H3_RC_WAN0361QD_at	FBL	fibrillarin	0.293096	7.98562	4.44922	0.000103971	0.000421886	0.35391
H3_WAN036WF8_at	APEX1	APEX nuclease (multifunctional DNA repair enzyme) 1	0.292302	6.69626	2.93432	0.00625241	0.0143747	-3.6054
H3_WAN036UKW_PS1_at	NA	NA	0.291687	7.47062	3.17749	0.00336232	0.00855683	-3.01866
H3_WAN036VGA_at	Tpm1	tropomyosin 1 (alpha)	0.290642	6.41238	5.70616	2.86783e-06	1.80316e-05	3.91694
H3_WAN036WQL_at	DPY30	dpy-30 homolog (C. elegans)	0.28966	7.8394	4.39006	0.00012291	0.000485715	0.18931
H3_RC_WAN036I89_at	Hypk	chromosome 15 open reading frame 63	0.286869	7.46359	6.55116	2.62189e-07	2.4339e-06	6.31296
H3_WAN036U54_at	G3BP2	GTPase activating protein (SH3 domain) binding protein 2	0.286675	7.5656	3.52968	0.00132713	0.00383469	-2.12865
H3_WAN036VSI_at	2900097C17Rik	RIKEN cDNA 2900097C17 gene	0.284703	8.02142	6.1325	8.52769e-07	6.6334e-06	5.13011
H3_WAN036VCL_at	Qars	glutaminyl-tRNA synthetase	0.283229	8.16468	6.34407	4.69088e-07	4.01376e-06	5.7292
H3_WAN036V3U_at	Cdc20	cell division cycle 20 homolog (S. cerevisiae)	0.28066	7.16609	3.8391	0.000572223	0.00183709	-1.31462
H3_RC_WAN036OAQ_at	Psmg1	proteasome (prosome, macropain) assembly chaperone 1	0.28063	7.22196	2.72954	0.0103736	0.0219755	-4.0789
H3_WAN036WJ4_at	Pcna	proliferating cell nuclear antigen	0.280476	8.68959	3.58352	0.0011481	0.00336212	-1.98895
H3_WAN036UZO_at	SRSF5	hypothetical LOC100289511	0.279119	7.681	4.82258	3.59409e-05	0.000165648	1.40233
H3_WAN036UHY_at	HNRNPR	heterogeneous nuclear ribonucleoprotein R	0.27884	6.96655	4.76611	4.22277e-05	0.000192371	1.24286
H3_RC_WAN03648K_at	CYFIP1	cytoplasmic FMR1 interacting protein 1	0.278263	6.31512	5.27725	9.78301e-06	5.46959e-05	2.69366
H3_RC_WAN036HLG_at	EIF2A	eukaryotic translation initiation factor 2A, 65kDa	0.278262	6.60654	2.89065	0.00697422	0.0157219	-3.70803
H3_WAN036VZQ_at	Gyg	glycogenin	0.278092	7.20988	4.72605	4.73383e-05	0.000212698	1.12992
H3_WAN036UFY_at	Cops8	COP9 (constitutive photomorphogenic) homolog, subunit 8 (Arabidopsis thaliana)	0.277705	6.80697	3.70687	0.000821759	0.00250732	-1.6657
H3_WAN036VB9_at	Cct2	chaperonin containing TCP1, subunit 2 (beta)	0.277375	7.97724	6.48161	3.18635e-07	2.87649e-06	6.11723
H3_RC_WAN036G12_at	Vamp8	vesicle-associated membrane protein 8 (endobrevin)	0.276591	6.65546	3.50759	0.00140813	0.00401623	-2.1857
H3_RC_WAN036ETY_at	Sfxn3	sideroflexin 3	0.276133	6.18901	3.05623	0.00459238	0.0111958	-3.31436
H3_WAN036WFC_at	Slmo2	slowmo homolog 2 (Drosophila)	0.276047	6.46545	3.66588	0.000918681	0.00276025	-1.7736
H3_WAN036U9Z_at	ANXA7	annexin A7	0.275228	6.74365	2.51963	0.0171325	0.0345105	-4.54221
H3_WAN036UTE_at	NA	NA	0.275052	6.9412	2.96855	0.00573639	0.0134236	-3.52433
H3_WAN036WJG_at	C78376	expressed sequence C78376	0.273338	6.42006	2.53353	0.0165825	0.033609	-4.51228
H3_WAN036TJS_PS2_at	CFDP1	craniofacial development protein 1	0.272467	7.76963	6.30102	5.29612e-07	4.43522e-06	5.60751
H3_WAN036WD8_PS2_at	CCNB1	cyclin B1	0.272033	6.63092	3.24357	0.00283152	0.00742003	-2.85505
H3_WAN036UB9_at	Arglu1	arginine and glutamate rich 1	0.26908	7.17204	4.36818	0.000130745	0.000512561	0.128568
H3_WAN036UKW_PS2_s_at	NA	NA	0.268237	7.63861	2.96401	0.00580237	0.0135336	-3.53511
H3_WAN036UGN_at	UBE2N	ubiquitin-conjugating enzyme E2N (UBC13 homolog, yeast)	0.266735	7.62415	5.84677	1.9204e-06	1.30032e-05	4.31767
H3_WAN036WOO_PS2_at	Oaz1	ornithine decarboxylase antizyme 1	0.265099	7.96501	6.09064	9.60188e-07	7.29594e-06	5.01128
H3_WAN036SLL_at	Loxl1	lysyl oxidase-like 1	0.264705	7.4715	2.77398	0.0093067	0.0199952	-3.97786

## Sheet: Downregulation
Probset ID	Gene Symbol	Gene Name	logFC	AveExpr	t	P.Value	adj.P.Val	B
H3_RC_WAN036BH3_at	2810474O19Rik	RIKEN cDNA 2810474O19 gene	-4.57468	3.25871	-7.61496	1.4101e-08	1.90073e-07	9.2537
H3_WAN036WMO_at	Cd36	CD36 molecule (thrombospondin receptor)	-4.18105	3.90614	-12.7425	7.69769e-14	3.78726e-12	21.488
H3_WAN036UP4_at	LOC685953	similar to CD36 antigen	-3.8563	5.65372	-12.9086	5.48523e-14	2.76793e-12	21.8295
H3_WAN036U6P_at	AGT	angiotensinogen (serpin peptidase inhibitor, clade A, member 8)	-3.57619	3.50163	-8.62157	1.00177e-09	1.77611e-08	11.9217
H3_WAN036THL_at	Serpinf1	serine (or cysteine) peptidase inhibitor, clade F, member 1	-2.67566	5.05319	-13.2911	2.54272e-14	1.42974e-12	22.6041
H3_WAN036SPJ_at	Ccl2	chemokine (C-C motif) ligand 2	-2.27999	3.8879	-6.36952	4.36643e-07	3.78552e-06	5.8011
H3_WAN036V5I_PS2_at	Gpnmb	glycoprotein (transmembrane) nmb	-1.83029	5.75243	-13.9549	6.94738e-15	5.06387e-13	23.91
H3_WAN036V5I_PS1_at	NA	NA	-1.74957	6.21595	-14.0618	5.66125e-15	4.45653e-13	24.1159
H3_WAN036VMW_at	Pltp	phospholipid transfer protein	-1.70024	6.11208	-11.2007	2.07996e-12	7.18134e-11	18.1616
H3_WAN036VUB_PS1_at	Sqstm1	sequestosome 1	-1.60672	5.86891	-15.0129	9.62262e-16	9.96701e-14	25.8964
H3_WAN036UYB_at	Tsc22d3	TSC22 domain family, member 3	-1.5965	5.87487	-13.2676	2.66423e-14	1.45645e-12	22.557
H3_WAN036V5B_at	Serpine1	serine (or cysteine) peptidase inhibitor, clade E, member 1	-1.58184	5.40478	-5.40532	6.77932e-06	3.93561e-05	3.05879
H3_WAN036WAO_at	NA	NA	-1.57001	5.08729	-4.08711	0.000287839	0.00101517	-0.644918
H3_WAN036SRX_at	E130203B14Rik	RIKEN cDNA E130203B14 gene	-1.56512	4.83714	-8.81595	6.10169e-10	1.12225e-08	12.4223
H3_WAN036VUB_PS2_at	Sqstm1	sequestosome 1	-1.51253	5.95944	-14.3614	3.20883e-15	2.74564e-13	24.6867
H3_WAN036VYA_at	Tinagl1	tubulointerstitial nephritis antigen-like 1	-1.46978	6.18613	-7.22085	4.10598e-08	4.75328e-07	8.1771
H3_WAN036UKM_at	BHLHE41	basic helix-loop-helix family, member e41	-1.4274	5.07453	-12.3844	1.61495e-13	7.13438e-12	20.7409
H3_WAN036UYR_at	DCN	decorin	-1.42649	6.69414	-11.6211	8.23225e-13	3.11559e-11	19.0974
H3_WAN036UK6_at	HMOX1	heme oxygenase (decycling) 1	-1.2584	7.38036	-4.44145	0.000106283	0.000429498	0.332262
H3_WAN036WNS_at	Lpl	lipoprotein lipase	-1.24489	6.26716	-7.47342	2.06566e-08	2.57292e-07	8.86898
H3_WAN036V98_PS2_at	Rab18	RAB18, member RAS oncogene family	-1.21249	6.84014	-22.5962	8.89927e-21	8.75688e-18	37.4134
H3_NC_007936.1-rRNA2_at	NA	NA	-1.20794	10.3631	-15.7786	2.45684e-16	2.95122e-14	27.2656
H3_WAN036V2V_at	Ppfibp1	PTPRF interacting protein, binding protein 1 (liprin beta 1)	-1.16783	6.66146	-12.3796	1.63134e-13	7.13438e-12	20.7307
H3_WAN036W4Q_at	Grn	granulin	-1.16226	7.17818	-15.9759	1.74294e-16	2.40109e-14	27.6094
H3_RC_WAN036R0P_x_at	Fth1	ferritin heavy chain 1	-1.15993	10.2121	-16.1113	1.37962e-16	2.08854e-14	27.8435
H3_WAN036W12_at	Mrps35	mitochondrial ribosomal protein S35	-1.15266	7.15836	-10.2973	1.64142e-11	4.68162e-10	16.0749
H3_WAN036W6C_at	Scpep1	serine carboxypeptidase 1	-1.11676	5.96706	-13.3405	2.3048e-14	1.33407e-12	22.703
H3_WAN036V98_PS1_at	Rab18	RAB18, member RAS oncogene family	-1.11232	6.01672	-22.2596	1.37867e-20	9.04409e-18	36.984
H3_WAN036W2V_at	NA	NA	-1.11133	6.86181	-7.88122	6.92047e-09	9.8692e-08	9.97128
H3_WAN036VUZ_at	Lrpap1	low density lipoprotein receptor-related protein associated protein 1	-1.06914	5.87729	-8.23811	2.70231e-09	4.25452e-08	10.92
H3_WAN036T0L_at	Oaf	OAF homolog (Drosophila)	-1.06826	6.08279	-9.01869	3.65736e-10	7.19769e-09	12.9392
H3_WAN036TEO_at	Commd3	collagen, type V, alpha 1	-1.06379	6.00507	-18.4586	3.0294e-18	6.62429e-16	31.6543
H3_RC_WAN036R3U_at	Yme1l1	YME1-like 1 (S. cerevisiae)	-1.05957	6.58019	-20.7255	1.0953e-19	3.07935e-17	34.9441
H3_WAN036WL7_at	Vim	vimentin	-1.01446	5.26134	-6.80221	1.30177e-07	1.27457e-06	7.01635
H3_WAN036W3T_at	Klhdc5	kelch domain containing 5	-1.01018	6.38962	-12.0123	3.5424e-13	1.51553e-11	19.9485
H3_WAN036VNC_at	Neu1	neuraminidase 1	-1.00286	5.71561	-8.59669	1.06776e-09	1.8762e-08	11.8572
H3_WAN036V8X_at	Rsu1	Ras suppressor protein 1	-0.986693	6.67277	-21.3158	4.85839e-20	1.91226e-17	35.7456
H3_WAN036WKV_at	Fth1	ferritin heavy chain 1	-0.974447	10.841	-16.176	1.23454e-16	2.08854e-14	27.9547
H3_WAN036U4O_at	UBE2D4	ubiquitin-conjugating enzyme E2D 4 (putative)	-0.944113	6.09466	-9.11754	2.85516e-10	5.85308e-09	13.1893
H3_WAN036T9U_at	Mdfic	MyoD family inhibitor domain containing	-0.940217	5.95842	-11.2637	1.80752e-12	6.35213e-11	18.3034
H3_RC_WAN0369GW_at	KIF5B	kinesin family member 5B	-0.939131	6.51812	-21.0687	6.81101e-20	2.23401e-17	35.4127
H3_WAN036WHQ_x_at	RT1-CE13	similar to MHC class I antigen	-0.936372	6.69138	-13.3633	2.20305e-14	1.33407e-12	22.7485
H3_WAN036UHQ_at	ERLEC1	endoplasmic reticulum lectin 1	-0.930758	6.28136	-6.9385	8.92354e-08	9.05233e-07	7.39602
H3_WAN036UO9_at	Trib3	tribbles homolog 3 (Drosophila)	-0.927569	6.16594	-7.70806	1.09837e-08	1.49075e-07	9.50553
H3_WAN036VWQ_at	KRAS	v-Ki-ras2 Kirsten rat sarcoma viral oncogene homolog	-0.921704	6.34321	-5.89593	1.66953e-06	1.16547e-05	4.45766
H3_RC_WAN0366Z1_at	ETNK1	ethanolamine kinase 1	-0.912143	6.29877	-5.18322	1.28071e-05	6.92429e-05	2.42581
H3_WAN036VWX_at	HTRA1	HtrA serine peptidase 1	-0.902835	7.09825	-8.72772	7.63701e-10	1.36633e-08	12.1956
H3_WAN036T3U_at	B2m	beta-2 microglobulin	-0.88876	5.98536	-10.1869	2.12773e-11	5.98197e-10	15.8128
H3_RC_WAN036OCJ_at	NA	NA	-0.884208	5.74465	-9.14224	2.68438e-10	5.62007e-09	13.2516
H3_WAN036UYE_at	Ttc13	tetratricopeptide repeat domain 13	-0.87762	5.94792	-12.5356	1.17894e-13	5.65892e-12	21.0582
H3_WAN036U4P_at	APP	amyloid beta (A4) precursor protein	-0.872835	7.06637	-9.11135	2.89966e-10	5.88302e-09	13.1737
H3_WAN036VDC_at	Sepp1	selenoprotein P, plasma, 1	-0.863642	7.72022	-10.1625	2.2542e-11	6.07708e-10	15.7544
H3_WAN036TL2_at	Nudt5	nudix (nucleoside diphosphate linked moiety X)-type motif 5	-0.848369	6.6521	-13.9704	6.74375e-15	5.06387e-13	23.9399
H3_WAN036WHQ_s_at	NA	NA	-0.846618	7.59117	-13.4671	1.79437e-14	1.18663e-12	22.9551
H3_WAN008E8I.1_at	Atp6ap2	ATPase, H+ transporting, lysosomal accessory protein 2	-0.839126	6.33168	-9.569	9.36726e-11	2.14358e-09	14.3152
H3_WAN036V89_at	DPP7	dipeptidyl-peptidase 7	-0.830109	6.70446	-10.1193	2.49648e-11	6.55077e-10	15.6513
H3_WAN036VUE_at	Rnaset2a	ribonuclease T2	-0.826567	9.46707	-7.72383	1.05295e-08	1.43903e-07	9.54809
H3_WAN008DTF.1_at	Psap	prosaposin	-0.815538	7.36226	-13.3805	2.12919e-14	1.33407e-12	22.7828
H3_WAN036W8I_at	Ssu72	SSU72 RNA polymerase II CTD phosphatase homolog (S. cerevisiae)	-0.814067	6.40657	-8.39899	1.77797e-09	2.96529e-08	11.3425
H3_WAN036URD_at	4933424B01Rik	RIKEN cDNA 4933424B01 gene	-0.799196	6.26096	-6.1023	9.28969e-07	7.14145e-06	5.04438
H3_WAN036VIM_at	NA	NA	-0.785944	7.8674	-9.27102	1.94886e-10	4.21468e-09	13.5751
H3_RC_WAN036BTR_at	NA	NA	-0.770674	8.02311	-5.85707	1.86485e-06	1.26991e-05	4.34702
H3_WAN036UFF_PS2_at	ERGIC2	ERGIC and golgi 2	-0.753635	7.81794	-6.65964	1.93606e-07	1.84959e-06	6.6175
H3_WAN036WIR_at	Rarres2	retinoic acid receptor responder (tazarotene induced) 2	-0.748543	7.14406	-3.7645	0.000702143	0.00218989	-1.51325
H3_WAN036SSP_at	CUL3	cullin 3	-0.746811	6.4684	-8.49898	1.37295e-09	2.37014e-08	11.6034
H3_WAN036W36_at	Gaa	glucosidase, alpha, acid	-0.735438	7.31923	-14.5825	2.1228e-15	1.89894e-13	25.1019
H3_WAN008EMG.1_at	Plin2	perilipin 2	-0.722013	6.29638	-5.51341	4.97536e-06	2.99435e-05	3.36713
H3_WAN036WHD_at	Insig1	insulin induced gene 1	-0.712834	7.972	-6.94705	8.71499e-08	8.88658e-07	7.4198
H3_WAN036S4Z_s_at	Xbp1	X-box binding protein 1	-0.709285	6.78197	-6.98622	7.82171e-08	8.18783e-07	7.52857
H3_WAN036UFF_PS1_at	Far2	fatty acyl CoA reductase 2	-0.706262	5.70435	-6.23241	6.42804e-07	5.14244e-06	5.41332
H3_WAN036W5R_at	Hspa13	heat shock protein 70 family, member 13	-0.701182	5.77304	-2.79346	0.00887212	0.0192506	-3.93326
H3_WAN036TDV_x_at	RT1-Cl	RuvB-like 1 (E. coli)	-0.69761	8.31587	-13.9167	7.47601e-15	5.25456e-13	23.8362
H3_WAN036WHJ_at	Lamp1	lysosomal-associated membrane protein 1	-0.697095	9.65495	-10.0981	2.62472e-11	6.6886e-10	15.6007
H3_WAN036WF7_at	APP	amyloid beta (A4) precursor protein	-0.694289	9.00111	-9.35916	1.56724e-10	3.46553e-09	13.7953
H3_WAN036UQO_at	Cmas	cytidine monophosphate N-acetylneuraminic acid synthetase	-0.692142	7.56534	-9.8839	4.37395e-11	1.04975e-09	15.0847
H3_WAN036V18_at	Gpr56	G protein-coupled receptor 56	-0.684566	6.34449	-10.5694	8.71443e-12	2.67969e-10	16.7146
H3_WAN036WDD_at	Gstm1	glutathione S-transferase, mu 1	-0.6764	8.19492	-6.04632	1.08881e-06	8.11657e-06	4.8854
H3_WAN036WHI_at	NA	NA	-0.675918	7.55892	-6.47954	3.20488e-07	2.87667e-06	6.11141
H3_WAN036UNY_at	Cav1	caveolin 1, caveolae protein	-0.675148	6.00823	-3.89561	0.000489724	0.00160629	-1.16323
H3_WAN036WHK_at	LAMP2	lysosomal-associated membrane protein 2	-0.663294	6.17429	-8.41217	1.71828e-09	2.89023e-08	11.3769
H3_WAN036VWO_at	Nek7	NIMA (never in mitosis gene a)-related kinase 7	-0.659962	7.61647	-9.09058	3.05424e-10	6.13341e-09	13.1213
H3_WAN036W73_at	NA	NA	-0.657503	7.06613	-6.05831	1.0524e-06	7.87503e-06	4.91945
H3_WAN036V4Z_at	Cat	catalase	-0.652843	6.9136	-6.51404	2.90934e-07	2.65073e-06	6.20852
H3_WAN036VYL_at	ATP6V1B2	ATPase, H+ transporting, lysosomal 56/58kDa, V1 subunit B2	-0.64985	6.25203	-11.9453	4.08709e-13	1.71136e-11	19.8042
H3_WAN036UXR_at	Ctsb	cathepsin B	-0.633891	7.80646	-9.41317	1.37203e-10	3.06836e-09	13.9297
H3_WAN008EHM.1_at	Clu	clusterin	-0.629867	7.6614	-3.68521	0.000871665	0.00264728	-1.72278
H3_WAN008E20.1_at	Tomm70a	translocase of outer mitochondrial membrane 70 homolog A (S. cerevisiae)	-0.628465	5.45395	-3.99334	0.000373666	0.00126891	-0.899714
H3_WAN008DRM.1_at	EPHX1	epoxide hydrolase 1, microsomal (xenobiotic)	-0.625829	6.21456	-3.75678	0.000717116	0.00223305	-1.53372
H3_WAN036UM9_at	Atp6ap1	ATPase, H+ transporting, lysosomal accessory protein 1	-0.624001	8.08984	-11.1202	2.48964e-12	8.44762e-11	17.9801
H3_WAN036USJ_at	Rcn1	reticulocalbin 1	-0.623529	7.10328	-13.3555	2.23729e-14	1.33407e-12	22.7329
H3_WAN036VS0_PS2_at	FUCA1	fucosidase, alpha-L- 1, tissue	-0.620221	6.6909	-5.7037	2.88805e-06	1.81009e-05	3.90993
H3_WAN036VU0_at	Ctsd	cathepsin D	-0.618692	8.25977	-10.1121	2.53903e-11	6.57475e-10	15.6342
H3_WAN036U58_at	Arhgef6	Rac/Cdc42 guanine nucleotide exchange factor (GEF) 6	-0.61575	6.51937	-11.3942	1.35383e-12	4.84424e-11	18.5952
H3_WAN036UG9_at	0610031J06Rik	RIKEN cDNA 0610031J06 gene	-0.615252	6.66789	-10.5842	8.42182e-12	2.63081e-10	16.7491
H3_WAN036V5M_PS1_at	GGA2	golgi-associated, gamma adaptin ear containing, ARF binding protein 2	-0.612213	7.14875	-14.3158	3.49661e-15	2.86722e-13	24.6004
H3_WAN036W4T_at	FBXO6	F-box protein 6	-0.6047	6.63008	-15.9477	1.8301e-16	2.40109e-14	27.5606
H3_WAN036W6F_at	4930535I16Rik	RIKEN cDNA 4930535I16 gene	-0.603465	6.96974	-10.3744	1.37042e-11	4.02535e-10	16.2573
H3_WAN008EZG.1_at	Mtdh	metadherin	-0.596966	6.62638	-13.463	1.80888e-14	1.18663e-12	22.947
H3_WAN036SSW_at	Atp6ap2	ATPase, H+ transporting, lysosomal accessory protein 2	-0.585832	7.03462	-13.2424	2.80159e-14	1.49014e-12	22.5064
H3_WAN036VF8_at	Qsox1	quiescin Q6 sulfhydryl oxidase 1	-0.58583	5.7138	-5.077	1.73605e-05	8.87412e-05	2.12364
H3_WAN036WKT_at	GADD45A	growth arrest and DNA-damage-inducible, alpha	-0.580634	6.70795	-4.57622	7.25193e-05	0.000310256	0.708818
H3_WAN036V8K_s_at	Plin2	perilipin 2	-0.574205	8.1536	-8.77915	6.69971e-10	1.20964e-08	12.3279
H3_WAN036VKD_s_at	Tgoln2	trans-golgi network protein 2	-0.571374	6.24804	-10.1712	2.20836e-11	6.03619e-10	15.7752
H3_WAN036TY6_at	Papola	poly(A) polymerase alpha	-0.570978	7.07228	-8.27753	2.43815e-09	3.99856e-08	11.0238
H3_WAN036SDM_at	2210013O21Rik	RIKEN cDNA 2210013O21 gene	-0.567475	7.30366	-8.22137	2.82323e-09	4.40961e-08	10.8758
H3_WAN036VGI_at	Plin2	perilipin 2	-0.547796	7.71166	-7.13221	5.23423e-08	5.78705e-07	7.93273
H3_WAN036SSV_at	Pxdn	peroxidasin homolog (Drosophila)	-0.543771	6.56966	-7.01	7.32517e-08	7.7505e-07	7.59455
H3_WAN036UMZ_at	Zc3hav1	zinc finger CCCH-type, antiviral 1	-0.543367	6.60249	-6.1093	9.10707e-07	7.02851e-06	5.06427
H3_WAN036VGN_at	LAMB1	laminin, beta 1	-0.542019	7.50521	-6.41413	3.85142e-07	3.36871e-06	5.927
H3_WAN036WKX_PS2_at	B2m	beta-2 microglobulin	-0.535296	9.6997	-9.13711	2.71902e-10	5.63267e-09	13.2387
H3_WAN036SO9_at	Lamp2	lysosomal-associated membrane protein 2	-0.530802	7.24794	-8.51296	1.32434e-09	2.30645e-08	11.6398
H3_RC_WAN036BQU_at	Mtch1	mitochondrial carrier homolog 1 (C. elegans)	-0.52572	6.51405	-9.45102	1.2502e-10	2.82805e-09	14.0236
H3_WAN036UU8_PS2_at	Tmed4	transmembrane emp24 protein transport domain containing 4	-0.524457	6.78965	-4.21693	0.000200156	0.00073081	-0.289354
H3_WAN036VV2_at	Npc2	Niemann-Pick disease, type C2	-0.519462	8.7068	-8.16454	3.27614e-09	5.03706e-08	10.7256
H3_WAN036V64_PS1_at	Sec11a	SEC11 homolog A (S. cerevisiae)	-0.512807	7.40515	-5.75673	2.48242e-06	1.60177e-05	4.06111
H3_WAN036VOE_at	Plod1	procollagen-lysine, 2-oxoglutarate 5-dioxygenase 1	-0.506863	6.79748	-7.50684	1.88721e-08	2.40651e-07	8.96001
H3_WAN036VS0_PS1_at	NA	NA	-0.504156	6.65661	-4.59365	6.90127e-05	0.000298499	0.757699
H3_WAN036TX8_at	ADAM9	ADAM metallopeptidase domain 9 (meltrin gamma)	-0.499845	6.54037	-6.00115	1.23781e-06	9.02223e-06	4.75702
H3_RC_WAN036BK6_at	Ldlr	low density lipoprotein receptor	-0.494743	6.34598	-8.00831	4.94205e-09	7.31275e-08	10.3109
H3_WAN036SB6_at	Herpud1	homocysteine-inducible, endoplasmic reticulum stress-inducible, ubiquitin-like domain member 1	-0.493698	5.0051	-2.99363	0.00538421	0.0127052	-3.46461
H3_WAN0088T2.1_at	Atf4	activating transcription factor 4 (tax-responsive enhancer element B67)	-0.49094	7.21275	-3.3113	0.00237123	0.00634047	-2.68567
H3_WAN036VF9_at	Ano6	anoctamin 6	-0.48994	6.00433	-5.50648	5.0751e-06	3.04506e-05	3.34734
H3_WAN036VM4_at	EPHX1	epoxide hydrolase 1, microsomal (xenobiotic)	-0.485277	7.29071	-3.41831	0.001787	0.00494631	-2.41472
H3_WAN036SN9_PS2_at	Zfand5	similar to zinc finger, AN1-type domain 5	-0.482571	6.28366	-7.13546	5.18778e-08	5.7681e-07	7.9417
H3_WAN036TGZ_at	Psme2b-ps	protease (prosome, macropain) 28 subunit beta B, pseudogene	-0.481613	6.22902	-4.96585	2.38627e-05	0.000116531	1.80803
H3_WAN036WL5_at	Clu	clusterin	-0.479906	9.38284	-3.63246	0.00100584	0.0029947	-1.86122
H3_WAN036TSO_at	GRINA	glutamate receptor, ionotropic, N-methyl D-aspartate-associated protein 1 (glutamate binding)	-0.475703	6.4996	-7.43068	2.31913e-08	2.83481e-07	8.75238
H3_WAN008DYN.1_at	CSDE1	cold shock domain containing E1, RNA-binding	-0.474434	6.69278	-4.90873	2.80976e-05	0.000133163	1.64611
H3_WAN036VLQ_at	NA	NA	-0.469539	8.09852	-6.14395	8.25559e-07	6.47291e-06	5.16259
H3_WAN036SKC_at	KCMF1	potassium channel modulatory factor 1	-0.467444	7.10588	-5.06815	1.78061e-05	9.0549e-05	2.09848
H3_RC_WAN0363E3_at	Ccdc80	coiled-coil domain containing 80	-0.466833	6.37883	-4.03847	0.000329618	0.00114206	-0.777314
H3_WAN036WA8_at	Ccnd2	cyclin D2	-0.465304	5.31527	-2.99426	0.0053757	0.0127003	-3.46312
H3_WAN036W7F_at	Suclg1	succinate-CoA ligase, alpha subunit	-0.452548	7.24828	-5.2183	1.15828e-05	6.31438e-05	2.5257
H3_WAN036UXE_s_at	Zfp110	zinc finger protein 110	-0.451857	5.77089	-4.90599	2.83186e-05	0.000133648	1.63835
H3_RC_WAN036307_at	NA	NA	-0.446464	7.15328	-5.1258	1.50965e-05	7.90158e-05	2.2624
H3_WAN036SJY_at	Spnb2	spectrin, beta, non-erythrocytic 1	-0.443798	8.37673	-8.30657	2.26043e-09	3.73826e-08	11.1002
H3_WAN036W82_at	NA	NA	-0.443106	9.31655	-5.83283	1.99822e-06	1.34215e-05	4.27796
H3_WAN036V3L_at	Atf4	activating transcription factor 4 (tax-responsive enhancer element B67)	-0.438094	7.62028	-3.52918	0.00132889	0.00383469	-2.12993
H3_WAN036UEZ_at	Ccdc80	coiled-coil domain containing 80	-0.438055	6.92968	-3.22736	0.00295381	0.0076893	-2.89535
H3_WAN036T7R_at	Tomm70a	translocase of outer mitochondrial membrane 70 homolog A (S. cerevisiae)	-0.43698	7.78762	-4.43994	0.000106736	0.000430445	0.328077
H3_WAN036UBP_at	Btg1	B-cell translocation gene 1, anti-proliferative	-0.434206	6.25646	-9.9273	3.94221e-11	9.57811e-10	15.1897
H3_WAN036V64_PS2_at	Sec11a	SEC11 homolog A (S. cerevisiae)	-0.431369	8.22609	-7.13865	5.14262e-08	5.75039e-07	7.9505
H3_WAN036V25_at	CPD	carboxypeptidase D	-0.428008	6.59463	-10.4876	1.053e-11	3.13987e-10	16.5234
H3_AF100413.1_at	Serpinh1	serpin peptidase inhibitor, clade H (heat shock protein 47), member 1, (collagen binding protein 1)	-0.4248	8.09948	-3.51091	0.00139567	0.00399227	-2.17714
H3_WAN036TI9_PS2_at	Papola	poly(A) polymerase alpha	-0.420798	7.30156	-5.39339	7.01484e-06	4.04845e-05	3.02478
H3_RC_WAN036LB5_at	Aasdhppt	aminoadipate-semialdehyde dehydrogenase-phosphopantetheinyl transferase	-0.417805	6.65789	-7.50182	1.91299e-08	2.41331e-07	8.94634
H3_WAN036TPS_at	SET	SET nuclear oncogene	-0.417645	7.02124	-4.89451	2.92635e-05	0.000137776	1.60583
H3_WAN036UHF_at	EIF4G3	eukaryotic translation initiation factor 4 gamma, 3	-0.415825	6.50606	-7.07054	6.20058e-08	6.74185e-07	7.76224
H3_WAN036S6D_at	NA	NA	-0.415736	6.4538	-6.75199	1.49676e-07	1.45105e-06	6.87607
H3_NC_007936.1-cds5_at	NA	NA	-0.414082	11.5223	-6.29242	5.42619e-07	4.50579e-06	5.58318
H3_WAN036WFB_at	Bsg	basigin	-0.406122	8.40741	-5.53423	4.6877e-06	2.82987e-05	3.42653
H3_WAN036SX9_at	Tspan6	tetraspanin 6	-0.404374	6.5983	-5.78513	2.28928e-06	1.49678e-05	4.14205
H3_WAN036UHK_PS1_at	NA	NA	-0.399058	7.21615	-5.2836	9.60694e-06	5.38646e-05	2.71173
H3_WAN036SHQ_at	Cd164	CD164 molecule, sialomucin	-0.39829	8.41051	-8.89207	5.03172e-10	9.70826e-09	12.617
H3_WAN036SA7_at	Ube2q1	ubiquitin-conjugating enzyme E2Q family member 1	-0.398043	6.18889	-5.23013	1.11967e-05	6.12089e-05	2.55941
H3_WAN036SCF_at	DAG1	dystroglycan 1 (dystrophin-associated glycoprotein 1)	-0.397758	6.04124	-5.4945	5.25197e-06	3.13208e-05	3.31319
H3_WAN036TYQ_at	Cd63	CD63 antigen	-0.392812	10.0235	-7.40568	2.48183e-08	2.99647e-07	8.68407
H3_WAN036VTA_at	Shc1	src homology 2 domain-containing transforming protein C1	-0.388576	6.90699	-7.57276	1.57972e-08	2.08651e-07	9.13922
H3_RC_WAN036I78_at	SPPL2A	signal peptide peptidase-like 2A	-0.388103	6.7351	-5.58018	4.11041e-06	2.50442e-05	3.55762
H3_WAN036TO7_at	2310001A20Rik	RIKEN cDNA 2310001A20 gene	-0.385056	6.20185	-5.7682	2.40254e-06	1.56046e-05	4.09379
H3_WAN036V6V_at	Suclg1	succinate-CoA ligase, alpha subunit	-0.384194	8.18354	-6.25666	6.00248e-07	4.8712e-06	5.48199
H3_WAN036TUZ_at	PLK2	polo-like kinase 2 (Drosophila)	-0.383486	6.0845	-2.5475	0.0160457	0.0326557	-4.48207
H3_WAN036SZD_at	Blvrb	biliverdin reductase B (flavin reductase (NADPH))	-0.382687	8.43094	-5.89144	1.69101e-06	1.16654e-05	4.44488
H3_WAN036U7G_at	Sod1	superoxide dismutase 1, soluble	-0.377127	9.34503	-3.87894	0.000512773	0.00167353	-1.20797
H3_WAN036TP5_at	Prkcsh	protein kinase C substrate 80K-H	-0.375626	6.52925	-6.17625	7.53438e-07	5.95489e-06	5.25418
H3_WAN036V22_at	Zbtb22	zinc finger and BTB domain containing 22	-0.373655	6.44558	-5.89056	1.69528e-06	1.16654e-05	4.44236
H3_WAN036W3O_at	Atp6v1d	ATPase, H+ transporting, lysosomal 34kDa, V1 subunit D	-0.373337	8.37842	-11.6411	7.88177e-13	3.05714e-11	19.1414
H3_WAN008EG3.1_at	Prcp	prolylcarboxypeptidase (angiotensinase C)	-0.373085	6.30138	-3.26233	0.00269615	0.00709361	-2.80832
H3_WAN036U38_at	MARCH2	membrane-associated ring finger (C3HC4) 2	-0.371842	6.44068	-4.36367	0.00013242	0.000518098	0.116054
H3_WAN036VUW_at	Tmem59	transmembrane protein 59	-0.371361	7.96446	-6.55218	2.61447e-07	2.4339e-06	6.31581
H3_WAN036SIE_at	Timp1	TIMP metallopeptidase inhibitor 1	-0.370604	6.85407	-4.148	0.000242807	0.00087839	-0.478526
H3_WAN036WAO_s_at	NA	NA	-0.368723	11.2297	-5.24697	1.06695e-05	5.8489e-05	2.60738
H3_WAN036T36_at	Atp6v1f	ATPase, H transporting, lysosomal V1 subunit F	-0.36624	7.63854	-6.56944	2.49108e-07	2.33449e-06	6.36435
H3_WAN036UP8_at	Pabpc4	poly(A) binding protein, cytoplasmic 4	-0.364938	7.01816	-4.01121	0.00035557	0.00121698	-0.851287
H3_WAN036VZ4_PS2_at	Sdf4	stromal cell derived factor 4	-0.363586	8.21194	-6.36654	4.40318e-07	3.80064e-06	5.79269
H3_RC_WAN0369T2_at	Rapgef1	Rap guanine nucleotide exchange factor (GEF) 1	-0.361423	7.03902	-6.09167	9.57397e-07	7.29594e-06	5.01419
H3_WAN036W9J_at	LAPTM4A	lysosomal protein transmembrane 4 alpha	-0.359955	6.99046	-3.96152	0.000408134	0.00136833	-0.985739
H3_WAN036WB4_at	Pcbp2	poly(rC) binding protein 2	-0.359182	7.4296	-4.24935	0.000182734	0.000675979	-0.200086
H3_WAN036VSD_at	Vat1	vesicle amine transport protein 1 homolog (T. californica)	-0.352364	6.575	-3.98429	0.000383167	0.00129566	-0.924202
H3_RC_WAN0362PG_at	LAPTM4A	lysosomal protein transmembrane 4 alpha	-0.349853	6.68201	-5.30134	9.13084e-06	5.14885e-05	2.76231
H3_WAN036V1G_at	ALDH2	aldehyde dehydrogenase 2 family (mitochondrial)	-0.349735	6.69668	-4.59053	6.96289e-05	0.000300231	0.748931
H3_WAN036W4S_at	Btg3	BTG family, member 3	-0.349718	7.09172	-3.57757	0.00116668	0.00340151	-2.00444
H3_WAN036V35_at	TMEM66	transmembrane protein 66	-0.349516	7.52273	-4.70059	5.09021e-05	0.000227155	1.05819
H3_WAN036VMI_at	HEXB	hexosaminidase B (beta polypeptide)	-0.348734	6.58124	-7.39306	2.5683e-08	3.06328e-07	8.64958
H3_RC_WAN036LU6_at	Ddhd2	DDHD domain containing 2	-0.346287	6.09223	-4.0973	0.000279769	0.000992047	-0.617123
H3_WAN036WE1_at	GSTP1	glutathione S-transferase pi 1	-0.346223	10.2771	-3.96522	0.000403969	0.00136132	-0.975743
H3_WAN036U87_at	Tmem150a	transmembrane protein 150A	-0.345623	6.66325	-4.57496	7.27775e-05	0.000310331	0.705312
H3_RC_WAN036LQ5_at	AI646531	expressed sequence AI646531	-0.344973	6.18002	-3.31523	0.00234687	0.00628385	-2.67579
H3_WAN008EIY.1_at	Lrrc58	leucine rich repeat containing 58	-0.343045	6.32074	-6.25529	6.02582e-07	4.8712e-06	5.47809
H3_WAN036WO0_at	Aars	alanyl-tRNA synthetase	-0.340494	6.28335	-5.78874	2.26579e-06	1.48636e-05	4.15235
H3_WAN008EVF.1_at	Gm7265	predicted gene 7265	-0.339774	7.49495	-4.47499	9.66506e-05	0.000395444	0.425774
H3_RC_WAN03655A_s_at	Serpinh1	serpin peptidase inhibitor, clade H (heat shock protein 47), member 1, (collagen binding protein 1)	-0.334815	8.798	-4.12996	0.000255373	0.000912114	-0.527898
H3_WAN036S1L_at	ETHE1	ethylmalonic encephalopathy 1	-0.334576	6.84842	-3.87244	0.000522049	0.00169537	-1.22541
H3_WAN036S81_at	UBR5	ubiquitin protein ligase E3 component n-recognin 5	-0.333531	6.57565	-5.78325	2.30158e-06	1.49984e-05	4.13669
H3_WAN036TG3_at	Atg3	ATG3 autophagy related 3 homolog (S. cerevisiae)	-0.332899	6.3128	-7.00666	7.39305e-08	7.78049e-07	7.58527
H3_WAN036V2D_at	Nfe2l2	nuclear factor (erythroid-derived 2)-like 2	-0.332012	7.53662	-4.41358	0.000115001	0.000457215	0.254713
H3_WAN036VVL_at	Sertad2	SERTA domain containing 2	-0.328976	5.95109	-2.58658	0.0146285	0.0299884	-4.39701
H3_WAN036TSY_at	RFWD2	ring finger and WD repeat domain 2	-0.32862	6.33847	-6.85639	1.12006e-07	1.10768e-06	7.16748
H3_WAN036TS4_at	CLDND1	claudin domain containing 1	-0.328206	7.32903	-3.26239	0.00269572	0.00709361	-2.80817
H3_WAN036VZV_at	SH3BGRL	predicted gene 6377	-0.328066	7.60984	-6.70526	1.70474e-07	1.63655e-06	6.74533
H3_WAN036TPX_at	TFPI	tissue factor pathway inhibitor (lipoprotein-associated coagulation inhibitor)	-0.326481	6.92845	-2.90899	0.0066621	0.0151572	-3.66505
H3_RC_WAN0364CG_at	1810058I24Rik	RIKEN cDNA 1810058I24 gene	-0.326242	8.21695	-3.99305	0.000373967	0.00126891	-0.900498
H3_WAN036WJQ_PS2_at	Ugp2	UDP-glucose pyrophosphorylase 2	-0.32539	7.29679	-3.33582	0.00222302	0.00598481	-2.62393
H3_WAN036U01_at	Ndufa1	NADH dehydrogenase (ubiquinone) 1 alpha subcomplex, 1, 7.5kDa	-0.324528	9.62668	-7.35806	2.82456e-08	3.34864e-07	8.55378
H3_WAN036W4L_at	Calu	calumenin	-0.324368	6.78622	-7.16047	4.8439e-08	5.47862e-07	8.01073
H3_WAN036UXN_at	NA	NA	-0.32432	7.34227	-7.40822	2.46477e-08	2.99424e-07	8.69102
H3_WAN036V3X_at	Tspan3	tetraspanin 3	-0.32272	8.5388	-5.43636	6.20282e-06	3.63308e-05	3.14734
H3_NC_007936.1-cds8_at	NA	NA	-0.319376	10.6843	-5.13554	1.46813e-05	7.76689e-05	2.2901
H3_WAN036UEQ_at	Pdia4	protein disulfide isomerase associated 4	-0.316915	7.06238	-4.5746	7.28522e-05	0.000310331	0.704301
H3_RC_WAN036CG5_at	Usp9x	ubiquitin specific peptidase 9, X chromosome	-0.316724	6.50035	-4.49529	9.12452e-05	0.000377249	0.482446
H3_RC_WAN0367FS_at	Txndc15	thioredoxin domain containing 15	-0.316619	6.15506	-4.2622	0.000176249	0.000654448	-0.164646
H3_RC_WAN036762_at	Cnrip1	cannabinoid receptor interacting protein 1	-0.316014	6.68773	-3.04262	0.00475443	0.0114666	-3.34716
H3_WAN036UGJ_at	Amfr	autocrine motility factor receptor	-0.315077	6.6575	-8.02392	4.74249e-09	7.07062e-08	10.3525
H3_WAN036VIJ_at	Glt25d1	unc-13 homolog A (C. elegans)	-0.312442	7.20861	-6.51736	2.88239e-07	2.63839e-06	6.21786
H3_WAN036WJW_at	NA	NA	-0.310962	7.92747	-3.35689	0.00210279	0.00573674	-2.57071
H3_WAN036TDK_at	Vopp1	vesicular, overexpressed in cancer, prosurvival protein 1	-0.30746	6.09555	-2.58743	0.0145991	0.0299593	-4.39515
H3_WAN036UM5_at	Hibadh	3-hydroxyisobutyrate dehydrogenase	-0.307164	7.07674	-4.93319	2.62e-05	0.000125454	1.7154
H3_WAN036U0M_at	Ykt6	YKT6 homolog (S. Cerevisiae)	-0.30689	6.42133	-3.27455	0.00261125	0.00690719	-2.77778
H3_WAN036VOY_at	Ubl3	ubiquitin-like 3	-0.306385	6.39159	-5.1497	1.40975e-05	7.49835e-05	2.33042
H3_WAN036SQ9_at	Ormdl3	ORM1-like 3 (S. cerevisiae)	-0.305231	6.0628	-4.32717	0.000146785	0.000558933	0.0148861
H3_WAN036US3_at	NA	NA	-0.302958	6.66906	-3.01071	0.00515613	0.0122256	-3.42377
H3_WAN036WJQ_PS1_at	Ugp2	UDP-glucose pyrophosphorylase 2	-0.302681	6.56506	-2.58172	0.0147983	0.030305	-4.40764
H3_WAN036SC9_at	Pcbp2	poly(rC) binding protein 2	-0.299536	7.64681	-8.87098	5.30747e-10	1.00892e-08	12.5631
H3_WAN036T57_at	Nars	asparaginyl-tRNA synthetase	-0.294822	7.14153	-4.0883	0.000286881	0.00101361	-0.641659
H3_WAN036VTB_at	Dag1	dystroglycan 1	-0.293526	7.49744	-3.75261	0.000725344	0.00224446	-1.54478
H3_WAN036VPX_at	Ubash3b	ubiquitin associated and SH3 domain containing, B	-0.293356	6.52808	-2.4356	0.020832	0.0412448	-4.72089
H3_WAN036U7N_at	Atp6v0b	ATPase, H+ transporting, lysosomal V0 subunit B	-0.291098	7.16203	-4.45666	0.000101802	0.000413939	0.374657
H3_WAN036VSN_at	Aldoa	aldolase A, fructose-bisphosphate	-0.288443	7.56161	-4.08031	0.00029335	0.00103092	-0.663453
H3_WAN036UTI_at	Nap1l1	nucleosome assembly protein 1-like 1	-0.286563	6.56679	-3.58299	0.00114975	0.00336212	-1.99034
H3_RC_WAN036DG2_at	P4hb	prolyl 4-hydroxylase, beta polypeptide	-0.285018	6.79544	-5.26742	1.00625e-05	5.5783e-05	2.66564
H3_WAN036TV0_at	Tmsb10	thymosin, beta 10	-0.284817	10.073	-4.59007	6.97183e-05	0.000300231	0.747665
H3_WAN00896L.1_s_at	NA	NA	-0.284506	11.5983	-7.50524	1.89537e-08	2.40651e-07	8.95566
H3_WAN036SDZ_at	Tax1bp1	Tax1 (human T-cell leukemia virus type I) binding protein 1	-0.283478	7.31089	-5.37954	7.29863e-06	4.19991e-05	2.98528
H3_RC_WAN036IBD_at	Nop10	NOP10 ribonucleoprotein homolog (yeast)	-0.282859	8.37257	-2.45801	0.01978	0.0392806	-4.67364
H3_WAN036V5O_at	Rheb	Ras homolog enriched in brain	-0.281564	9.12717	-5.9551	1.41089e-06	1.01337e-05	4.62604
H3_WAN036UWY_at	Arpc1b	actin related protein 2/3 complex, subunit 1B	-0.280864	8.70166	-8.15603	3.35001e-09	5.0714e-08	10.7032
H3_WAN036TS5_at	Ddx50	DEAD (Asp-Glu-Ala-Asp) box polypeptide 50	-0.280627	6.4277	-4.1614	0.000233872	0.000847626	-0.441832
H3_WAN036VDK_at	NA	NA	-0.279984	6.35371	-4.35245	0.000136683	0.000530555	0.0849255
H3_RC_WAN036JFK_at	Gsr	glutathione reductase	-0.279601	6.0562	-2.76774	0.00945003	0.020281	-3.99211
H3_WAN036VQR_PS2_at	Ddost	dolichyl-di-phosphooligosaccharide-protein glycotransferase	-0.278335	8.49769	-5.90916	1.60783e-06	1.13412e-05	4.49533
H3_WAN036VT6_at	Mlec	malectin	-0.275103	6.19732	-3.67054	0.000907143	0.00273812	-1.76137
H3_WAN036W9F_at	Adh5	alcohol dehydrogenase 5 (class III), chi polypeptide	-0.274304	7.16423	-3.05397	0.00461889	0.0112361	-3.31981
H3_WAN036WFX_at	Tmed2	transmembrane emp24 domain trafficking protein 2	-0.269987	6.0863	-2.74659	0.00995126	0.021158	-4.04023
H3_RC_WAN036BZ0_at	Mrps24	mitochondrial ribosomal protein S24	-0.269857	6.52692	-3.27032	0.00264033	0.00697472	-2.78835
H3_WAN036WHY_at	NA	NA	-0.269173	11.5581	-4.76952	4.18181e-05	0.000190947	1.2525
H3_WAN036TLJ_at	Mesdc2	mesoderm development candidate 2	-0.267604	7.80266	-5.04381	1.90913e-05	9.56023e-05	2.02931
H3_WAN036U08_at	Csde1	cold shock domain containing E1, RNA binding	-0.267506	7.3288	-8.8671	5.35978e-10	1.00892e-08	12.5532
H3_WAN036VIA_at	Gars	glycyl-tRNA synthetase	-0.266035	8.22803	-3.12503	0.00384998	0.009603	-3.14731
H3_WAN036VUO_at	Clptm1l	CLPTM1-like	-0.265869	6.27452	-3.32916	0.00226241	0.00608254	-2.64074
H3_WAN036WI2_at	NA	NA	-0.265411	10.8764	-2.59663	0.0142831	0.0293722	-4.37499
H3_WAN036U4L_at	Vps35	vacuolar protein sorting 35	-0.265189	7.43936	-7.51752	1.83355e-08	2.37396e-07	8.98907
H3_WAN036VSV_at	Serpinh1	serine (or cysteine) peptidase inhibitor, clade H, member 1	-0.264906	8.90701	-3.4366	0.00170215	0.00472473	-2.36802
H3_WAN036VHB_at	ACLY	ATP citrate lyase	-0.264712	8.09501	-5.86211	1.83827e-06	1.25615e-05	4.36137
