# Supplementary material for: Integrated miRNA, mRNA and protein expression analysis reveals the role of post-transcriptional regulation in controlling CHO cell growth rate
Source: BMC Genomics. 2012 Nov 21;13:656. doi: 10.1186/1471-2164-13-656 (PMC3544584; doi:10.1186/1471-2164-13-656)
Supplement: Additional file 5 — GO enrichment analysis. Enrichment analysis of DE protein and mRNA lists against GO biological processes using DAVID. [file 1471-2164-13-656-S5.xlsx]

## Sheet: protein
Category	Term	Count	%	PValue	Genes	List Total	Pop Hits	Pop Total	Fold Enrichment	Bonferroni	Benjamini	FDR
GOTERM_BP_FAT	GO:0006414~translational elongation	40	14.7601	7.56974e-42	RPL18, TUFM, RPL14, RPL13, RPL15, RPL27A, RPS15A, RPS2, RPS3, RPL30, RPL7, RPS3A, RPLP1, RPL3, RPL10, RPL5, RPL11, RPL4, RPL7A, RPL10A, RPS27A, RPSA, RPL26, RPL27, EEF2, RPL23A, RPL24, RPS8, RPS18, HNRNPH2, RPS19, RPL18A, RPL22, RPS15, RPS13, EEF1G, RPS10, RPS11, UBB, EEF1D	252	101	13528	21.2604	1.20662e-38	1.20662e-38	1.26699e-38
GOTERM_BP_FAT	GO:0006412~translation	42	15.4982	1.57824e-22	RPL18, TUFM, RPL14, RPL13, RPL15, RPL27A, RPS15A, RPS2, RPS3, RPL30, MRPL12, RPL7, RPS3A, RPLP1, RPL3, RPL10, RPL5, RPL11, RPL4, RPL7A, RPL10A, RPS27A, RPSA, RPL26, RPL27, EEF2, RPL23A, RPL24, RPS8, RPS18, HNRNPH2, RPS19, RPL18A, RPL22, EIF4A2, RPS15, RPS13, EEF1G, RPS10, RPS11, UBB, EEF1D	252	331	13528	6.81168	2.51571e-19	1.25785e-19	2.64157e-19
GOTERM_BP_FAT	GO:0006091~generation of precursor metabolites and energy	34	12.5461	4.85361e-16	UQCRC2, ACOX1, TMX1, LDHA, UQCRC1, FDX1, ATP5B, CYC1, TPI1, SLC25A3, CAT, ATP5H, GAPDH, NDUFS1, DLST, ACO2, SUCLG2, CS, ATP5F1, IDH3B, COX4I1, CYB5B, SOD2, SDHA, SDHB, SDHC, DLD, TXN, GAA, TXNRD1, ATP5A1, PGK1, MDH2, UQCRB	252	313	13528	5.83133	7.07878e-13	2.35922e-13	7.43849e-13
GOTERM_BP_FAT	GO:0055114~oxidation reduction	47	17.3432	1.28661e-15	UQCRC2, CYB5R3, ACOX1, HSD17B10, TMX1, LDHA, UQCRC1, FDX1, GLUD1, HSD17B12, CYC1, PGD, PRDX4, PRDX5, PRDX1, HADHA, MTHFD1, MTHFD2, PLOD1, AKR1A1, HMOX1, DHCR7, CAT, HADH, GAPDH, NDUFS1, GPD2, PTGR1, AIFM1, IDH3B, CYB5B, ACADL, SOD1, SOD2, SDHA, SDHB, DHFR, HSDL2, SDHC, BLVRB, AKR1B1, TXN, DLD, ALDH2, TXNRD1, MDH2, UQCRB	252	639	13528	3.94848	2.12363e-12	5.30909e-13	2.23155e-12
GOTERM_BP_FAT	GO:0009060~aerobic respiration	13	4.79705	7.32018e-13	UQCRC2, DLST, UQCRC1, ACO2, SUCLG2, CS, IDH3B, SDHA, SDHB, SDHC, CAT, MDH2, UQCRB	252	35	13528	19.9392	1.16676e-09	2.33352e-10	1.22513e-09
GOTERM_BP_FAT	GO:0006396~RNA processing	37	13.6531	3.20356e-11	HSD17B10, RPL14, NHP2L1, SNRPD3, SYNCRIP, YBX1, SF3B3, PRPF19, NONO, HNRNPA3, HNRNPM, HNRNPK, RPL7, TARDBP, HNRNPF, PCBP1, HNRNPD, RPL5, RPL11, PABPC1, RPL10A, HNRNPC, DHX9, HNRNPA2B1, RPL26, DDX5, HNRNPA1, HNRNPR, RBMX, FBL, EIF4A3, NOP2, HNRNPH2, RPS19, SFPQ, RPS15, SNRPB	252	547	13528	3.63118	5.10647e-08	8.51079e-09	5.36196e-08
GOTERM_BP_FAT	GO:0006732~coenzyme metabolic process	20	7.38007	5.77172e-11	DLST, ACO2, SUCLG2, PGD, CS, NFS1, IDH3B, ACOT1, SOD1, SOD2, SDHA, MTHFD1, DBT, SDHB, MTHFD2, TPI1, SDHC, DLD, MGST1, MDH2	252	153	13528	7.01733	9.20013e-08	1.3143e-08	9.66043e-08
GOTERM_BP_FAT	GO:0045454~cell redox homeostasis	14	5.16605	1.03993e-10	TMX1, P4HB, AIFM1, TMX3, DNAJC10, PRDX4, PRDX5, PDIA4, PRDX1, ERP44, TXNDC5, TXN, DLD, TXNRD1	252	63	13528	11.9295	1.65765e-07	2.07206e-08	1.74058e-07
GOTERM_BP_FAT	GO:0008380~RNA splicing	26	9.5941	1.04308e-10	NHP2L1, SNRPD3, SYNCRIP, SF3B3, YBX1, HNRNPA3, NONO, PRPF19, HNRNPM, HNRNPK, TARDBP, HNRNPF, PCBP1, HNRNPD, PABPC1, HNRNPC, DHX9, HNRNPA2B1, DDX5, HNRNPR, RBMX, HNRNPA1, EIF4A3, HNRNPH2, SFPQ, SNRPB	252	284	13528	4.9146	1.66266e-07	1.8474e-08	1.74585e-07
GOTERM_BP_FAT	GO:0045333~cellular respiration	16	5.90406	2.79503e-10	UQCRC2, DLST, UQCRC1, ACO2, SUCLG2, CS, IDH3B, SOD2, SDHA, SDHB, SDHC, DLD, CAT, MDH2, NDUFS1, UQCRB	252	97	13528	8.85485	4.45527e-07	4.45527e-08	4.67817e-07
GOTERM_BP_FAT	GO:0051186~cofactor metabolic process	21	7.74908	5.78876e-10	DLST, ACO2, SUCLG2, PGD, CS, NFS1, IDH3B, ACOT1, SOD1, SOD2, SDHA, MTHFD1, DBT, SDHB, MTHFD2, TPI1, HMOX1, SDHC, DLD, MGST1, MDH2	252	195	13528	5.7812	9.22728e-07	8.38844e-08	9.68894e-07
GOTERM_BP_FAT	GO:0006397~mRNA processing	26	9.5941	1.37862e-09	NHP2L1, SNRPD3, SYNCRIP, SF3B3, YBX1, HNRNPA3, NONO, PRPF19, HNRNPM, HNRNPK, TARDBP, HNRNPF, PCBP1, HNRNPD, PABPC1, HNRNPC, DHX9, HNRNPA2B1, DDX5, HNRNPR, RBMX, HNRNPA1, EIF4A3, HNRNPH2, SFPQ, SNRPB	252	321	13528	4.34812	2.19752e-06	1.83127e-07	2.30747e-06
GOTERM_BP_FAT	GO:0051187~cofactor catabolic process	10	3.69004	3.18852e-09	SDHA, DLST, SDHB, ACO2, SUCLG2, HMOX1, SDHC, CS, IDH3B, MDH2	252	31	13528	17.3169	5.08248e-06	3.90961e-07	5.33678e-06
GOTERM_BP_FAT	GO:0006084~acetyl-CoA metabolic process	10	3.69004	3.18852e-09	SDHA, DLST, SDHB, ACO2, SUCLG2, SDHC, DLD, CS, IDH3B, MDH2	252	31	13528	17.3169	5.08248e-06	3.90961e-07	5.33678e-06
GOTERM_BP_FAT	GO:0000377~RNA splicing, via transesterification reactions with bulged adenosine as nucleophile	18	6.64207	3.46844e-09	DHX9, NHP2L1, SNRPD3, HNRNPA2B1, RBMX, HNRNPA1, HNRNPR, SF3B3, YBX1, HNRNPA3, HNRNPM, HNRNPH2, HNRNPK, HNRNPF, PCBP1, HNRNPD, SNRPB, HNRNPC	252	153	13528	6.31559	5.52868e-06	3.94907e-07	5.80531e-06
GOTERM_BP_FAT	GO:0000375~RNA splicing, via transesterification reactions	18	6.64207	3.46844e-09	DHX9, NHP2L1, SNRPD3, HNRNPA2B1, RBMX, HNRNPA1, HNRNPR, SF3B3, YBX1, HNRNPA3, HNRNPM, HNRNPH2, HNRNPK, HNRNPF, PCBP1, HNRNPD, SNRPB, HNRNPC	252	153	13528	6.31559	5.52868e-06	3.94907e-07	5.80531e-06
GOTERM_BP_FAT	GO:0000398~nuclear mRNA splicing, via spliceosome	18	6.64207	3.46844e-09	DHX9, NHP2L1, SNRPD3, HNRNPA2B1, RBMX, HNRNPA1, HNRNPR, SF3B3, YBX1, HNRNPA3, HNRNPM, HNRNPH2, HNRNPK, HNRNPF, PCBP1, HNRNPD, SNRPB, HNRNPC	252	153	13528	6.31559	5.52868e-06	3.94907e-07	5.80531e-06
GOTERM_BP_FAT	GO:0046356~acetyl-CoA catabolic process	9	3.32103	4.84332e-09	SDHA, DLST, SDHB, ACO2, SUCLG2, SDHC, CS, IDH3B, MDH2	252	23	13528	21.0062	7.72023e-06	5.14684e-07	8.10651e-06
GOTERM_BP_FAT	GO:0006099~tricarboxylic acid cycle	9	3.32103	4.84332e-09	SDHA, DLST, SDHB, ACO2, SUCLG2, SDHC, CS, IDH3B, MDH2	252	23	13528	21.0062	7.72023e-06	5.14684e-07	8.10651e-06
GOTERM_BP_FAT	GO:0016071~mRNA metabolic process	27	9.9631	5.6061e-09	NHP2L1, SNRPD3, SYNCRIP, SF3B3, YBX1, HNRNPA3, NONO, PRPF19, HNRNPM, HNRNPK, TARDBP, HNRNPF, PCBP1, HNRNPD, PABPC1, HNRNPC, DHX9, HNRNPA2B1, ELAVL1, DDX5, HNRNPR, RBMX, HNRNPA1, EIF4A3, HNRNPH2, SFPQ, SNRPB	252	370	13528	3.91737	8.93608e-06	5.58507e-07	9.38321e-06
GOTERM_BP_FAT	GO:0042273~ribosomal large subunit biogenesis	7	2.58303	7.58606e-09	RPL14, RPL7, NPM1, RPL26, RPL5, RPL11, RPL24	252	10	13528	37.5778	1.20921e-05	7.11305e-07	1.26972e-05
GOTERM_BP_FAT	GO:0015980~energy derivation by oxidation of organic compounds	17	6.27306	1.01508e-08	UQCRC2, DLST, UQCRC1, ACO2, SUCLG2, CS, IDH3B, SOD2, SDHA, SDHB, SDHC, DLD, GAA, CAT, MDH2, NDUFS1, UQCRB	252	144	13528	6.33752	1.61803e-05	8.98913e-07	1.699e-05
GOTERM_BP_FAT	GO:0009109~coenzyme catabolic process	9	3.32103	1.47059e-08	SDHA, DLST, SDHB, ACO2, SUCLG2, SDHC, CS, IDH3B, MDH2	252	26	13528	18.5824	2.34409e-05	1.23375e-06	2.4614e-05
GOTERM_BP_FAT	GO:0022900~electron transport chain	15	5.53506	2.39545e-08	UQCRC2, TMX1, UQCRC1, FDX1, CYC1, CYB5B, SOD2, SDHA, SDHB, SDHC, TXN, DLD, TXNRD1, NDUFS1, UQCRB	252	114	13528	7.06349	3.81828e-05	1.90917e-06	4.00939e-05
GOTERM_BP_FAT	GO:0006916~anti-apoptosis	19	7.01107	5.36267e-08	TMX1, HMGB1, CLU, ANXA1, SOD1, ANXA5, ANXA4, SOD2, HSP90B1, HMOX1, TXNDC5, NPM1, TPT1, HSPB1, UBB, ARHGDIA, RPS27A, GSTP1, HSPA9	252	206	13528	4.9513	8.54773e-05	4.07051e-06	8.97577e-05
GOTERM_BP_FAT	GO:0042254~ribosome biogenesis	14	5.16605	4.13256e-07	RPL14, NHP2L1, RPL26, RPL24, FBL, EIF4A3, RPS19, NOP2, RPL7, NPM1, RPS15, RPL11, RPL5, RPL7A	252	122	13528	6.16029	0.000658514	2.99419e-05	0.000691686
GOTERM_BP_FAT	GO:0022613~ribonucleoprotein complex biogenesis	16	5.90406	1.30048e-06	RPL14, NHP2L1, SNRPD3, RPL26, RPL24, FBL, EIF4A3, RPS19, NOP2, RPL7, RPS15, NPM1, SNRPB, RPL5, RPL11, RPL7A	252	180	13528	4.77178	0.00207082	9.01251e-05	0.00217666
GOTERM_BP_FAT	GO:0046907~intracellular transport	32	11.8081	1.64427e-06	MYL6, TMX1, MTX1, CLTC, CALR, SSR1, SLC25A20, NPM1, SEC22B, RAB11A, RPL11, KPNB1, SEC61A1, HSPA8, HSPA9, HSP90AA1, RAN, MYH9, NUP155, YWHAE, HNRNPA1, BCAP31, SEC61B, TOMM70A, RAB35, TXNDC5, RPS15, YWHAQ, RAB14, SSR4, MYBBP1A, LRPPRC	252	657	13528	2.61467	0.00261754	0.000109201	0.00275206
GOTERM_BP_FAT	GO:0043066~negative regulation of apoptosis	22	8.11808	2.80374e-06	TMX1, HMGB1, CLU, ANXA1, PRDX5, SOD1, ANXA5, ANXA4, SOD2, HSP90B1, HMOX1, TXNDC5, NPM1, TPT1, HSPB1, UBB, CAT, HSPD1, ARHGDIA, RPS27A, GSTP1, HSPA9	252	354	13528	3.3362	0.00445919	0.00017875	0.00469265
GOTERM_BP_FAT	GO:0043069~negative regulation of programmed cell death	22	8.11808	3.47375e-06	TMX1, HMGB1, CLU, ANXA1, PRDX5, SOD1, ANXA5, ANXA4, SOD2, HSP90B1, HMOX1, TXNDC5, NPM1, TPT1, HSPB1, UBB, CAT, HSPD1, ARHGDIA, RPS27A, GSTP1, HSPA9	252	359	13528	3.28974	0.00552186	0.000212945	0.00581403
GOTERM_BP_FAT	GO:0060548~negative regulation of cell death	22	8.11808	3.66785e-06	TMX1, HMGB1, CLU, ANXA1, PRDX5, SOD1, ANXA5, ANXA4, SOD2, HSP90B1, HMOX1, TXNDC5, NPM1, TPT1, HSPB1, UBB, CAT, HSPD1, ARHGDIA, RPS27A, GSTP1, HSPA9	252	360	13528	3.2806	0.0058295	0.000216516	0.00613889
GOTERM_BP_FAT	GO:0048255~mRNA stabilization	6	2.21402	5.4506e-06	DHX9, HNRNPD, ELAVL1, SYNCRIP, PABPC1, YBX1	252	15	13528	21.473	0.00865064	0.000310248	0.00912255
GOTERM_BP_FAT	GO:0043489~RNA stabilization	6	2.21402	5.4506e-06	DHX9, HNRNPD, ELAVL1, SYNCRIP, PABPC1, YBX1	252	15	13528	21.473	0.00865064	0.000310248	0.00912255
GOTERM_BP_FAT	GO:0019725~cellular homeostasis	25	9.22509	6.22927e-06	TMX1, ATP5B, TMX3, PRDX4, DNAJC10, PRDX5, PDIA4, CALR, PRDX1, NPM1, TPT1, NDUFS1, P4HB, AIFM1, SOD1, PARK7, SOD2, ERP44, HSP90B1, TFRC, TXNDC5, TXN, DLD, GAA, TXNRD1	252	466	13528	2.87996	0.00988035	0.000342338	0.0104257
GOTERM_BP_FAT	GO:0006457~protein folding	14	5.16605	2.60935e-05	FKBP9, HSP90AA1, DNAJC10, CCT2, CCT6A, CALR, LRPAP1, TRAP1, ERP44, HSP90B1, HSPD1, UGGT1, HSPA8, HSPA9	252	177	13528	4.24608	0.0407405	0.00138549	0.0436651
GOTERM_BP_FAT	GO:0043648~dicarboxylic acid metabolic process	7	2.58303	3.34228e-05	SDHA, DLST, SDHB, DLD, CS, IDH3B, MDH2	252	34	13528	11.0523	0.0518825	0.00171713	0.0559267
GOTERM_BP_FAT	GO:0042981~regulation of apoptosis	33	12.1771	3.65219e-05	RTN4, TMX1, HMGB1, CLU, PRDX5, CALR, PRDX1, RPS3, RPS3A, HMOX1, NPM1, TPT1, RPL11, CAT, RPS27A, ARHGDIA, HSPA9, AIFM1, ANXA1, ANXA5, SOD1, ANXA4, YWHAE, SOD2, HSP90B1, TXNDC5, CSTB, HSPB1, CTSB, HSPD1, UBB, PDCD6, GSTP1	252	804	13528	2.20339	0.0565548	0.00181763	0.061111
GOTERM_BP_FAT	GO:0043488~regulation of mRNA stability	6	2.21402	4.29736e-05	DHX9, HNRNPD, ELAVL1, SYNCRIP, PABPC1, YBX1	252	22	13528	14.6407	0.0662079	0.00207365	0.0719028
GOTERM_BP_FAT	GO:0043067~regulation of programmed cell death	33	12.1771	4.38765e-05	RTN4, TMX1, HMGB1, CLU, PRDX5, CALR, PRDX1, RPS3, RPS3A, HMOX1, NPM1, TPT1, RPL11, CAT, RPS27A, ARHGDIA, HSPA9, AIFM1, ANXA1, ANXA5, SOD1, ANXA4, YWHAE, SOD2, HSP90B1, TXNDC5, CSTB, HSPB1, CTSB, HSPD1, UBB, PDCD6, GSTP1	252	812	13528	2.18168	0.0675509	0.00205496	0.073413
GOTERM_BP_FAT	GO:0010941~regulation of cell death	33	12.1771	4.70157e-05	RTN4, TMX1, HMGB1, CLU, PRDX5, CALR, PRDX1, RPS3, RPS3A, HMOX1, NPM1, TPT1, RPL11, CAT, RPS27A, ARHGDIA, HSPA9, AIFM1, ANXA1, ANXA5, SOD1, ANXA4, YWHAE, SOD2, HSP90B1, TXNDC5, CSTB, HSPB1, CTSB, HSPD1, UBB, PDCD6, GSTP1	252	815	13528	2.17365	0.0722054	0.00213899	0.0786635
GOTERM_BP_FAT	GO:0006364~rRNA processing	10	3.69004	5.13148e-05	EIF4A3, NOP2, RPS19, RPL14, RPL7, RPS15, RPL26, RPL5, RPL11, FBL	252	92	13528	5.83506	0.0785418	0.00226958	0.0858535
GOTERM_BP_FAT	GO:0043487~regulation of RNA stability	6	2.21402	6.72881e-05	DHX9, HNRNPD, ELAVL1, SYNCRIP, PABPC1, YBX1	252	24	13528	13.4206	0.101709	0.00289474	0.112564
GOTERM_BP_FAT	GO:0016072~rRNA metabolic process	10	3.69004	7.1813e-05	EIF4A3, NOP2, RPS19, RPL14, RPL7, RPS15, RPL26, RPL5, RPL11, FBL	252	96	13528	5.59193	0.108165	0.00300794	0.120129
GOTERM_BP_FAT	GO:0015031~protein transport	31	11.4391	7.91702e-05	RAB5B, MTX1, PDIA4, LMAN2, CALR, CLTC, RAB1A, SSR1, NPM1, SEC22B, RAB11A, RPL11, RAB6A, KPNB1, SEC61A1, HSPA9, GDI2, RAN, MYH9, NUP155, YWHAE, BCAP31, HSP90B1, CD36, SEC61B, TOMM70A, RAB35, YWHAQ, RAB14, RAB10, SSR4	252	762	13528	2.18394	0.118564	0.00323073	0.132429
GOTERM_BP_FAT	GO:0045184~establishment of protein localization	31	11.4391	9.33508e-05	RAB5B, MTX1, PDIA4, LMAN2, CALR, CLTC, RAB1A, SSR1, NPM1, SEC22B, RAB11A, RPL11, RAB6A, KPNB1, SEC61A1, HSPA9, GDI2, RAN, MYH9, NUP155, YWHAE, BCAP31, HSP90B1, CD36, SEC61B, TOMM70A, RAB35, YWHAQ, RAB14, RAB10, SSR4	252	769	13528	2.16406	0.138266	0.00371329	0.156131
GOTERM_BP_FAT	GO:0006119~oxidative phosphorylation	9	3.32103	0.000469107	UQCRC2, UQCRC1, ATP5B, DLD, ATP5F1, ATP5A1, ATP5H, NDUFS1, UQCRB	252	98	13528	4.93003	0.526655	0.0180769	0.782276
GOTERM_BP_FAT	GO:0042592~homeostatic process	28	10.3321	0.000758026	TMX1, ATP5B, TMX3, DNAJC10, PRDX4, PRDX5, SFXN1, PDIA4, CALR, PRDX1, HMOX1, NPM1, TPT1, NDUFS1, P4HB, AIFM1, SOD1, PARK7, SOD2, ERP44, HSP90B1, RPS19, TFRC, TXNDC5, TXN, DLD, GAA, TXNRD1	252	751	13528	2.00148	0.70143	0.0283696	1.26121
GOTERM_BP_FAT	GO:0008104~protein localization	31	11.4391	0.000943691	RAB5B, MTX1, PDIA4, LMAN2, CALR, CLTC, RAB1A, SSR1, NPM1, SEC22B, RAB11A, RPL11, RAB6A, KPNB1, SEC61A1, HSPA9, GDI2, RAN, MYH9, NUP155, YWHAE, BCAP31, HSP90B1, CD36, SEC61B, TOMM70A, RAB35, YWHAQ, RAB14, RAB10, SSR4	252	882	13528	1.8868	0.777972	0.0343935	1.56783
GOTERM_BP_FAT	GO:0042743~hydrogen peroxide metabolic process	5	1.84502	0.00107683	CAT, SOD1, PRDX1, PARK7, SOD2	252	25	13528	10.7365	0.820465	0.0382796	1.78715
GOTERM_BP_FAT	GO:0034599~cellular response to oxidative stress	6	2.21402	0.00114373	HMOX1, PRDX5, CAT, SOD1, PRDX1, SOD2	252	43	13528	7.49059	0.838644	0.0397259	1.89718
GOTERM_BP_FAT	GO:0022904~respiratory electron transport chain	7	2.58303	0.0011718	SDHA, SDHB, UQCRC1, DLD, NDUFS1, UQCRB, SOD2	252	64	13528	5.87153	0.845713	0.0398149	1.94332
GOTERM_BP_FAT	GO:0006886~intracellular protein transport	17	6.27306	0.00168846	RAN, MTX1, CALR, CLTC, YWHAE, BCAP31, SSR1, SEC61B, TOMM70A, NPM1, YWHAQ, RAB11A, RPL11, SSR4, KPNB1, SEC61A1, HSPA9	252	374	13528	2.44012	0.932368	0.0557009	2.78882
GOTERM_BP_FAT	GO:0010608~posttranscriptional regulation of gene expression	12	4.42804	0.00198948	EIF4A3, DHX9, EIF4A2, SND1, HNRNPD, ELAVL1, HSPB1, SYNCRIP, PABPC1, HSPD1, CALR, YBX1	252	211	13528	3.05304	0.958181	0.0639939	3.27828
GOTERM_BP_FAT	GO:0034614~cellular response to reactive oxygen species	5	1.84502	0.00216947	PRDX5, CAT, SOD1, PRDX1, SOD2	252	30	13528	8.94709	0.96863	0.0682128	3.56982
GOTERM_BP_FAT	GO:0006605~protein targeting	12	4.42804	0.00226932	SEC61B, TOMM70A, RAN, MTX1, YWHAQ, RPL11, CALR, KPNB1, YWHAE, SEC61A1, SSR1, HSPA9	252	215	13528	2.99623	0.973255	0.0698673	3.7312
GOTERM_BP_FAT	GO:0006913~nucleocytoplasmic transport	10	3.69004	0.00252843	SEC61B, RAN, RPS15, NPM1, NUP155, CALR, KPNB1, HNRNPA1, MYBBP1A, HSPA9	252	156	13528	3.44119	0.982322	0.0760765	4.14881
GOTERM_BP_FAT	GO:0034470~ncRNA processing	11	4.05904	0.00259072	HSD17B10, EIF4A3, NOP2, RPS19, RPL14, RPL7, RPS15, RPL26, RPL5, RPL11, FBL	252	187	13528	3.1578	0.983997	0.0764391	4.24893
GOTERM_BP_FAT	GO:0000302~response to reactive oxygen species	7	2.58303	0.00265803	HMOX1, PRDX5, CAT, SOD1, PRDX1, PARK7, SOD2	252	75	13528	5.01037	0.985629	0.0769278	4.35702
GOTERM_BP_FAT	GO:0051169~nuclear transport	10	3.69004	0.00275512	SEC61B, RAN, RPS15, NPM1, NUP155, CALR, KPNB1, HNRNPA1, MYBBP1A, HSPA9	252	158	13528	3.39763	0.987695	0.0782113	4.51275
GOTERM_BP_FAT	GO:0042542~response to hydrogen peroxide	6	2.21402	0.00373461	HMOX1, CAT, SOD1, PRDX1, PARK7, SOD2	252	56	13528	5.7517	0.997431	0.102766	6.07044
GOTERM_BP_FAT	GO:0043603~cellular amide metabolic process	6	2.21402	0.00373461	DLST, TPI1, DLD, PGD, IDH3B, MDH2	252	56	13528	5.7517	0.997431	0.102766	6.07044
GOTERM_BP_FAT	GO:0016052~carbohydrate catabolic process	8	2.95203	0.00416878	TPI1, LDHA, AKR1A1, PGD, GAA, PGK1, GAPDH, MDH2	252	109	13528	3.94	0.998717	0.112112	6.75323
GOTERM_BP_FAT	GO:0034613~cellular protein localization	17	6.27306	0.00427872	RAN, MTX1, CALR, CLTC, YWHAE, BCAP31, SSR1, SEC61B, TOMM70A, NPM1, YWHAQ, RAB11A, RPL11, SSR4, KPNB1, SEC61A1, HSPA9	252	411	13528	2.22045	0.998924	0.113	6.92539
GOTERM_BP_FAT	GO:0006007~glucose catabolic process	6	2.21402	0.00434797	TPI1, LDHA, PGD, PGK1, GAPDH, MDH2	252	58	13528	5.55337	0.999037	0.112862	7.03368
GOTERM_BP_FAT	GO:0070727~cellular macromolecule localization	17	6.27306	0.00456197	RAN, MTX1, CALR, CLTC, YWHAE, BCAP31, SSR1, SEC61B, TOMM70A, NPM1, YWHAQ, RAB11A, RPL11, SSR4, KPNB1, SEC61A1, HSPA9	252	414	13528	2.20436	0.999317	0.116207	7.36756
GOTERM_BP_FAT	GO:0044275~cellular carbohydrate catabolic process	7	2.58303	0.0049543	TPI1, LDHA, PGD, GAA, PGK1, GAPDH, MDH2	252	85	13528	4.42092	0.999635	0.123612	7.97673
GOTERM_BP_FAT	GO:0010035~response to inorganic substance	11	4.05904	0.0049764	ACTG1, PEF1, TFRC, HMOX1, PRDX5, CAT, SOD1, PDCD6, PRDX1, PARK7, SOD2	252	205	13528	2.88053	0.999648	0.122224	8.01093
GOTERM_BP_FAT	GO:0051168~nuclear export	6	2.21402	0.00502996	RAN, RPS15, NPM1, CALR, HNRNPA1, HSPA9	252	60	13528	5.36825	0.999677	0.121593	8.09377
GOTERM_BP_FAT	GO:0015931~nucleobase, nucleoside, nucleotide and nucleic acid transport	8	2.95203	0.00507785	EIF4A3, RAN, HNRNPA2B1, NPM1, NUP155, VDAC3, HNRNPA1, LRPPRC	252	113	13528	3.80053	0.999701	0.120855	8.16779
GOTERM_BP_FAT	GO:0006769~nicotinamide metabolic process	5	1.84502	0.00626117	DLST, TPI1, PGD, IDH3B, MDH2	252	40	13528	6.71032	0.999955	0.144811	9.97888
GOTERM_BP_FAT	GO:0046496~nicotinamide nucleotide metabolic process	5	1.84502	0.00626117	DLST, TPI1, PGD, IDH3B, MDH2	252	40	13528	6.71032	0.999955	0.144811	9.97888
GOTERM_BP_FAT	GO:0019430~removal of superoxide radicals	3	1.10701	0.00677118	SOD1, PRDX1, SOD2	252	7	13528	23.0068	0.99998	0.153474	10.749
GOTERM_BP_FAT	GO:0009820~alkaloid metabolic process	5	1.84502	0.00683885	DLST, TPI1, PGD, IDH3B, MDH2	252	41	13528	6.54665	0.999982	0.15273	10.8508
GOTERM_BP_FAT	GO:0019362~pyridine nucleotide metabolic process	5	1.84502	0.00745073	DLST, TPI1, PGD, IDH3B, MDH2	252	42	13528	6.39078	0.999993	0.162994	11.7656
GOTERM_BP_FAT	GO:0006006~glucose metabolic process	9	3.32103	0.00774196	GPD2, TPI1, LDHA, AKR1A1, PGD, GAA, PGK1, GAPDH, MDH2	252	153	13528	3.1578	0.999996	0.166554	12.198
GOTERM_BP_FAT	GO:0006800~oxygen and reactive oxygen species metabolic process	6	2.21402	0.0080136	CAT, SOD1, PRDX1, NDUFS1, PARK7, SOD2	252	67	13528	4.80739	0.999997	0.16962	12.5994
GOTERM_BP_FAT	GO:0006734~NADH metabolic process	3	1.10701	0.00891827	DLST, IDH3B, MDH2	252	8	13528	20.131	0.999999	0.184532	13.924
GOTERM_BP_FAT	GO:0019320~hexose catabolic process	6	2.21402	0.00905216	TPI1, LDHA, PGD, PGK1, GAPDH, MDH2	252	69	13528	4.66805	0.999999	0.184662	14.1184
GOTERM_BP_FAT	GO:0009108~coenzyme biosynthetic process	6	2.21402	0.00905216	MTHFD1, DLST, DBT, MTHFD2, DLD, NFS1	252	69	13528	4.66805	0.999999	0.184662	14.1184
GOTERM_BP_FAT	GO:0050657~nucleic acid transport	7	2.58303	0.00932354	EIF4A3, RAN, HNRNPA2B1, NPM1, NUP155, HNRNPA1, LRPPRC	252	97	13528	3.874	1	0.18729	14.5112
GOTERM_BP_FAT	GO:0050658~RNA transport	7	2.58303	0.00932354	EIF4A3, RAN, HNRNPA2B1, NPM1, NUP155, HNRNPA1, LRPPRC	252	97	13528	3.874	1	0.18729	14.5112
GOTERM_BP_FAT	GO:0051236~establishment of RNA localization	7	2.58303	0.00932354	EIF4A3, RAN, HNRNPA2B1, NPM1, NUP155, HNRNPA1, LRPPRC	252	97	13528	3.874	1	0.18729	14.5112
GOTERM_BP_FAT	GO:0030433~ER-associated protein catabolic process	4	1.47601	0.00957762	HSP90B1, SEC61B, UBB, RPS27A	252	24	13528	8.94709	1	0.18953	14.8774
GOTERM_BP_FAT	GO:0019318~hexose metabolic process	10	3.69004	0.00965755	GPD2, MAN2A1, TPI1, LDHA, AKR1A1, PGD, GAA, PGK1, GAPDH, MDH2	252	192	13528	2.79597	1	0.188637	14.9923
GOTERM_BP_FAT	GO:0046365~monosaccharide catabolic process	6	2.21402	0.0101801	TPI1, LDHA, PGD, PGK1, GAPDH, MDH2	252	71	13528	4.53655	1	0.195448	15.7399
GOTERM_BP_FAT	GO:0006403~RNA localization	7	2.58303	0.0107461	EIF4A3, RAN, HNRNPA2B1, NPM1, NUP155, HNRNPA1, LRPPRC	252	100	13528	3.75778	1	0.202764	16.5428
GOTERM_BP_FAT	GO:0034660~ncRNA metabolic process	11	4.05904	0.0108523	HSD17B10, EIF4A3, NOP2, RPS19, RPL14, RPL7, RPS15, RPL26, RPL5, RPL11, FBL	252	230	13528	2.56743	1	0.20219	16.6926
GOTERM_BP_FAT	GO:0006096~glycolysis	5	1.84502	0.0110502	TPI1, LDHA, PGK1, GAPDH, MDH2	252	47	13528	5.71091	1	0.203142	16.9712
GOTERM_BP_FAT	GO:0007264~small GTPase mediated signal transduction	13	4.79705	0.0116721	GDI2, RAB5B, PARK7, RAB1A, RAB35, HMOX1, RALB, RAB14, YWHAQ, RAB11A, RAB6A, RAB10, ARHGDIA	252	305	13528	2.28811	1	0.210926	17.8407
GOTERM_BP_FAT	GO:0000303~response to superoxide	3	1.10701	0.0139867	SOD1, PRDX1, SOD2	252	10	13528	16.1048	1	0.244709	21.0026
GOTERM_BP_FAT	GO:0018196~peptidyl-asparagine modification	3	1.10701	0.0139867	RPN1, RPN2, DDOST	252	10	13528	16.1048	1	0.244709	21.0026
GOTERM_BP_FAT	GO:0018279~protein amino acid N-linked glycosylation via asparagine	3	1.10701	0.0139867	RPN1, RPN2, DDOST	252	10	13528	16.1048	1	0.244709	21.0026
GOTERM_BP_FAT	GO:0006103~2-oxoglutarate metabolic process	3	1.10701	0.0139867	DLST, DLD, IDH3B	252	10	13528	16.1048	1	0.244709	21.0026
GOTERM_BP_FAT	GO:0042255~ribosome assembly	3	1.10701	0.0139867	RPS15, NPM1, RPL24	252	10	13528	16.1048	1	0.244709	21.0026
GOTERM_BP_FAT	GO:0007005~mitochondrion organization	8	2.95203	0.0144737	MAN2A1, MRPL12, HSP90AA1, SSBP1, TOMM70A, MTX1, CLU, SOD2	252	138	13528	3.11203	1	0.249421	21.6531
GOTERM_BP_FAT	GO:0008652~cellular amino acid biosynthetic process	5	1.84502	0.0146202	MTHFD1, DHFR, PLOD1, GLUD1, PSAT1	252	51	13528	5.26299	1	0.248962	21.8478
GOTERM_BP_FAT	GO:0006733~oxidoreduction coenzyme metabolic process	5	1.84502	0.0156137	DLST, TPI1, PGD, IDH3B, MDH2	252	52	13528	5.16178	1	0.260827	23.1562
GOTERM_BP_FAT	GO:0034622~cellular macromolecular complex assembly	13	4.79705	0.0157666	HSP90AA1, TUBB2A, SNRPD3, RPL24, CALR, NPM1, RPS15, SNRPB, TUBB6, H3F3B, HSPD1, KPNB1, TUBA1C	252	318	13528	2.19457	1	0.260347	23.3558
GOTERM_BP_FAT	GO:0007568~aging	7	2.58303	0.0165934	HSD17B10, TFRC, DLD, NPM1, SOD1, CALR, SOD2	252	110	13528	3.41616	1	0.269325	24.4263
GOTERM_BP_FAT	GO:0000305~response to oxygen radical	3	1.10701	0.0168876	SOD1, PRDX1, SOD2	252	11	13528	14.6407	1	0.270709	24.8038
GOTERM_BP_FAT	GO:0051881~regulation of mitochondrial membrane potential	3	1.10701	0.0168876	SOD1, NDUFS1, SOD2	252	11	13528	14.6407	1	0.270709	24.8038
GOTERM_BP_FAT	GO:0042274~ribosomal small subunit biogenesis	3	1.10701	0.0168876	RPS19, RPS15, NPM1	252	11	13528	14.6407	1	0.270709	24.8038
GOTERM_BP_FAT	GO:0046164~alcohol catabolic process	6	2.21402	0.017276	TPI1, LDHA, PGD, PGK1, GAPDH, MDH2	252	81	13528	3.97648	1	0.273338	25.2995
GOTERM_BP_FAT	GO:0009205~purine ribonucleoside triphosphate metabolic process	7	2.58303	0.0217997	ATP5B, ATP5F1, RAB11A, ATP1A1, ATP5A1, ATP5H, NDUFS1	252	117	13528	3.21178	1	0.32917	30.8511
GOTERM_BP_FAT	GO:0009199~ribonucleoside triphosphate metabolic process	7	2.58303	0.0226239	ATP5B, ATP5F1, RAB11A, ATP1A1, ATP5A1, ATP5H, NDUFS1	252	118	13528	3.18456	1	0.33625	31.8198
GOTERM_BP_FAT	GO:0006163~purine nucleotide metabolic process	9	3.32103	0.022854	MTHFD1, ATP5B, ATP5F1, RAB11A, ATP1A1, ATP5A1, HPRT1, ATP5H, NDUFS1	252	186	13528	2.59754	1	0.335996	32.088
GOTERM_BP_FAT	GO:0005996~monosaccharide metabolic process	10	3.69004	0.0228748	GPD2, MAN2A1, TPI1, LDHA, AKR1A1, PGD, GAA, PGK1, GAPDH, MDH2	252	222	13528	2.41813	1	0.33325	32.1122
GOTERM_BP_FAT	GO:0009144~purine nucleoside triphosphate metabolic process	7	2.58303	0.02613	ATP5B, ATP5F1, RAB11A, ATP1A1, ATP5A1, ATP5H, NDUFS1	252	122	13528	3.08015	1	0.367927	35.8
GOTERM_BP_FAT	GO:0055072~iron ion homeostasis	4	1.47601	0.0287298	TFRC, HMOX1, SOD1, SOD2	252	36	13528	5.96473	1	0.393247	38.609
GOTERM_BP_FAT	GO:0006631~fatty acid metabolic process	9	3.32103	0.0314654	ACAA2, ACOX1, PTGR1, TPI1, ACOT1, HADH, ACADL, HADHA, HADHB	252	198	13528	2.44012	1	0.418502	41.4399
GOTERM_BP_FAT	GO:0006979~response to oxidative stress	8	2.95203	0.0333428	HMOX1, CLU, PRDX5, CAT, SOD1, PRDX1, PARK7, SOD2	252	164	13528	2.61866	1	0.433907	43.311
GOTERM_BP_FAT	GO:0051188~cofactor biosynthetic process	6	2.21402	0.0343434	MTHFD1, DLST, DBT, MTHFD2, DLD, NFS1	252	97	13528	3.32057	1	0.44025	44.2852
GOTERM_BP_FAT	GO:0034621~cellular macromolecular complex subunit organization	13	4.79705	0.034661	HSP90AA1, TUBB2A, SNRPD3, RPL24, CALR, NPM1, RPS15, SNRPB, TUBB6, H3F3B, HSPD1, KPNB1, TUBA1C	252	357	13528	1.95483	1	0.439928	44.5912
GOTERM_BP_FAT	GO:0006458~'de novo' protein folding	3	1.10701	0.0346755	HSPD1, UGGT1, HSPA8	252	16	13528	10.0655	1	0.436742	44.6051
GOTERM_BP_FAT	GO:0009141~nucleoside triphosphate metabolic process	7	2.58303	0.035293	ATP5B, ATP5F1, RAB11A, ATP1A1, ATP5A1, ATP5H, NDUFS1	252	131	13528	2.86853	1	0.439274	45.1953
GOTERM_BP_FAT	GO:0051262~protein tetramerization	4	1.47601	0.0353232	HSD17B10, CAT, HPRT1, SOD2	252	39	13528	5.5059	1	0.436302	45.224
GOTERM_BP_FAT	GO:0044270~nitrogen compound catabolic process	5	1.84502	0.0357165	TST, ATP5B, HMOX1, RAB11A, ATP5A1	252	67	13528	4.00616	1	0.436731	45.5965
GOTERM_BP_FAT	GO:0033753~establishment of ribosome localization	2	0.738007	0.0367653	RPS15, NPM1	252	2	13528	53.6825	1	0.443104	46.5785
GOTERM_BP_FAT	GO:0000054~ribosome export from nucleus	2	0.738007	0.0367653	RPS15, NPM1	252	2	13528	53.6825	1	0.443104	46.5785
GOTERM_BP_FAT	GO:0033750~ribosome localization	2	0.738007	0.0367653	RPS15, NPM1	252	2	13528	53.6825	1	0.443104	46.5785
GOTERM_BP_FAT	GO:0000056~ribosomal small subunit export from nucleus	2	0.738007	0.0367653	RPS15, NPM1	252	2	13528	53.6825	1	0.443104	46.5785
GOTERM_BP_FAT	GO:0015985~energy coupled proton transport, down electrochemical gradient	4	1.47601	0.0376796	ATP5B, ATP5F1, ATP5A1, ATP5H	252	40	13528	5.36825	1	0.4481	47.4209
GOTERM_BP_FAT	GO:0015986~ATP synthesis coupled proton transport	4	1.47601	0.0376796	ATP5B, ATP5F1, ATP5A1, ATP5H	252	40	13528	5.36825	1	0.4481	47.4209
GOTERM_BP_FAT	GO:0022618~ribonucleoprotein complex assembly	5	1.84502	0.0391617	SNRPD3, RPS15, NPM1, SNRPB, RPL24	252	69	13528	3.89004	1	0.457896	48.7599
GOTERM_BP_FAT	GO:0044271~nitrogen compound biosynthetic process	12	4.42804	0.0399909	MTHFD1, DHFR, PLOD1, ATP5B, GLUD1, ATP5F1, NFS1, ATP1A1, ATP5A1, HPRT1, PSAT1, ATP5H	252	325	13528	1.98212	1	0.461826	49.4951
GOTERM_BP_FAT	GO:0065003~macromolecular complex assembly	20	7.38007	0.0409608	HSD17B10, HSP90AA1, TUBB2A, SNRPD3, NFS1, RPL24, ANXA5, HPRT1, CALR, SF3B3, SOD2, RPS15, NPM1, SNRPB, TUBB6, H3F3B, HSPD1, CAT, KPNB1, TUBA1C	252	665	13528	1.61451	1	0.466837	50.3424
GOTERM_BP_FAT	GO:0006090~pyruvate metabolic process	4	1.47601	0.042627	GPD2, TPI1, LDHA, DLD	252	42	13528	5.11262	1	0.477408	51.7668
GOTERM_BP_FAT	GO:0006986~response to unfolded protein	5	1.84502	0.0427902	ERP44, HSP90AA1, HSPB1, HSPD1, HSPA8	252	71	13528	3.78046	1	0.47558	51.9042
GOTERM_BP_FAT	GO:0006611~protein export from nucleus	3	1.10701	0.0431565	RAN, CALR, HSPA9	252	18	13528	8.94709	1	0.475409	52.2113
GOTERM_BP_FAT	GO:0009150~purine ribonucleotide metabolic process	7	2.58303	0.0436955	ATP5B, ATP5F1, RAB11A, ATP1A1, ATP5A1, ATP5H, NDUFS1	252	138	13528	2.72303	1	0.476615	52.6599
GOTERM_BP_FAT	GO:0046034~ATP metabolic process	6	2.21402	0.0457812	ATP5B, ATP5F1, ATP1A1, ATP5A1, ATP5H, NDUFS1	252	105	13528	3.06757	1	0.489804	54.3588
GOTERM_BP_FAT	GO:0009207~purine ribonucleoside triphosphate catabolic process	3	1.10701	0.0476562	ATP5B, RAB11A, ATP5A1	252	19	13528	8.47619	1	0.500898	55.8368
GOTERM_BP_FAT	GO:0009203~ribonucleoside triphosphate catabolic process	3	1.10701	0.0476562	ATP5B, RAB11A, ATP5A1	252	19	13528	8.47619	1	0.500898	55.8368
GOTERM_BP_FAT	GO:0006487~protein amino acid N-linked glycosylation	4	1.47601	0.0478828	MAN2A1, RPN1, RPN2, DDOST	252	44	13528	4.88023	1	0.499501	56.0123
GOTERM_BP_FAT	GO:0043484~regulation of RNA splicing	3	1.10701	0.0523184	HNRNPF, NPM1, RPS13	252	20	13528	8.05238	1	0.528281	59.3194
GOTERM_BP_FAT	GO:0042257~ribosomal subunit assembly	2	0.738007	0.0546399	RPS15, RPL24	252	3	13528	35.7884	1	0.541059	60.9556
GOTERM_BP_FAT	GO:0051208~sequestering of calcium ion	2	0.738007	0.0546399	HSP90B1, CALR	252	3	13528	35.7884	1	0.541059	60.9556
GOTERM_BP_FAT	GO:0046700~heterocycle catabolic process	5	1.84502	0.0547738	MTHFD1, ATP5B, HMOX1, RAB11A, ATP5A1	252	77	13528	3.48588	1	0.538865	61.048
GOTERM_BP_FAT	GO:0046395~carboxylic acid catabolic process	6	2.21402	0.055685	MTHFD1, ACOX1, AKR1A1, GLUD1, HADHA, HADHB	252	111	13528	2.90176	1	0.541865	61.6718
GOTERM_BP_FAT	GO:0016054~organic acid catabolic process	6	2.21402	0.055685	MTHFD1, ACOX1, AKR1A1, GLUD1, HADHA, HADHB	252	111	13528	2.90176	1	0.541865	61.6718
GOTERM_BP_FAT	GO:0009259~ribonucleotide metabolic process	7	2.58303	0.0562025	ATP5B, ATP5F1, RAB11A, ATP1A1, ATP5A1, ATP5H, NDUFS1	252	147	13528	2.55631	1	0.542226	62.0218
GOTERM_BP_FAT	GO:0015909~long-chain fatty acid transport	3	1.10701	0.0571355	SLC25A20, CD36, ANXA1	252	21	13528	7.66893	1	0.545275	62.6453
GOTERM_BP_FAT	GO:0009146~purine nucleoside triphosphate catabolic process	3	1.10701	0.0571355	ATP5B, RAB11A, ATP5A1	252	21	13528	7.66893	1	0.545275	62.6453
GOTERM_BP_FAT	GO:0006164~purine nucleotide biosynthetic process	7	2.58303	0.0577124	MTHFD1, ATP5B, ATP5F1, ATP1A1, ATP5A1, HPRT1, ATP5H	252	148	13528	2.53904	1	0.545984	63.026
GOTERM_BP_FAT	GO:0009165~nucleotide biosynthetic process	8	2.95203	0.0585977	MTHFD1, DHFR, ATP5B, ATP5F1, ATP1A1, ATP5A1, HPRT1, ATP5H	252	186	13528	2.30893	1	0.548636	63.6032
GOTERM_BP_FAT	GO:0019748~secondary metabolic process	5	1.84502	0.0591317	DLST, TPI1, PGD, IDH3B, MDH2	252	79	13528	3.39763	1	0.549039	63.9472
GOTERM_BP_FAT	GO:0034101~erythrocyte homeostasis	4	1.47601	0.0623295	RPS19, HMOX1, SFXN1, PRDX1	252	49	13528	4.38225	1	0.5657	65.9442
GOTERM_BP_FAT	GO:0034220~ion transmembrane transport	4	1.47601	0.0623295	ATP5B, ATP5F1, ATP5A1, ATP5H	252	49	13528	4.38225	1	0.5657	65.9442
GOTERM_BP_FAT	GO:0006790~sulfur metabolic process	6	2.21402	0.0629226	MTHFD1, DLD, NFS1, SOD1, MGST1, SOD2	252	115	13528	2.80083	1	0.566311	66.303
GOTERM_BP_FAT	GO:0009309~amine biosynthetic process	5	1.84502	0.063669	MTHFD1, DHFR, PLOD1, GLUD1, PSAT1	252	81	13528	3.31374	1	0.567817	66.7494
GOTERM_BP_FAT	GO:0009154~purine ribonucleotide catabolic process	3	1.10701	0.0672055	ATP5B, RAB11A, ATP5A1	252	23	13528	7.00207	1	0.585267	68.7901
GOTERM_BP_FAT	GO:0034404~nucleobase, nucleoside and nucleotide biosynthetic process	8	2.95203	0.0684228	MTHFD1, DHFR, ATP5B, ATP5F1, ATP1A1, ATP5A1, HPRT1, ATP5H	252	193	13528	2.22518	1	0.589172	69.4648
GOTERM_BP_FAT	GO:0034654~nucleobase, nucleoside, nucleotide and nucleic acid biosynthetic process	8	2.95203	0.0684228	MTHFD1, DHFR, ATP5B, ATP5F1, ATP1A1, ATP5A1, HPRT1, ATP5H	252	193	13528	2.22518	1	0.589172	69.4648
GOTERM_BP_FAT	GO:0016053~organic acid biosynthetic process	7	2.58303	0.0689591	MTHFD1, TPI1, DHFR, PLOD1, AKR1A1, GLUD1, PSAT1	252	155	13528	2.42437	1	0.589263	69.7577
GOTERM_BP_FAT	GO:0046394~carboxylic acid biosynthetic process	7	2.58303	0.0689591	MTHFD1, TPI1, DHFR, PLOD1, AKR1A1, GLUD1, PSAT1	252	155	13528	2.42437	1	0.589263	69.7577
GOTERM_BP_FAT	GO:0043933~macromolecular complex subunit organization	20	7.38007	0.069287	HSD17B10, HSP90AA1, TUBB2A, SNRPD3, NFS1, RPL24, ANXA5, HPRT1, CALR, SF3B3, SOD2, RPS15, NPM1, SNRPB, TUBB6, H3F3B, HSPD1, CAT, KPNB1, TUBA1C	252	710	13528	1.51218	1	0.588216	69.9355
GOTERM_BP_FAT	GO:0009143~nucleoside triphosphate catabolic process	3	1.10701	0.0724444	ATP5B, RAB11A, ATP5A1	252	24	13528	6.71032	1	0.602316	71.5978
GOTERM_BP_FAT	GO:0006694~steroid biosynthetic process	5	1.84502	0.0732746	CYB5R3, ACAA2, DHCR7, HSD17B12, SCP2	252	85	13528	3.1578	1	0.603847	72.0203
GOTERM_BP_FAT	GO:0006518~peptide metabolic process	4	1.47601	0.0751687	SPCS2, SOD1, MGST1, SOD2	252	53	13528	4.05151	1	0.610794	72.9622
GOTERM_BP_FAT	GO:0019674~NAD metabolic process	3	1.10701	0.0778103	DLST, IDH3B, MDH2	252	25	13528	6.4419	1	0.621233	74.2261
GOTERM_BP_FAT	GO:0050810~regulation of steroid biosynthetic process	3	1.10701	0.0778103	DHCR7, ATP1A1, SOD1	252	25	13528	6.4419	1	0.621233	74.2261
GOTERM_BP_FAT	GO:0006801~superoxide metabolic process	3	1.10701	0.0778103	SOD1, PRDX1, SOD2	252	25	13528	6.4419	1	0.621233	74.2261
GOTERM_BP_FAT	GO:0009261~ribonucleotide catabolic process	3	1.10701	0.0778103	ATP5B, RAB11A, ATP5A1	252	25	13528	6.4419	1	0.621233	74.2261
GOTERM_BP_FAT	GO:0043623~cellular protein complex assembly	7	2.58303	0.0813897	HSP90AA1, TUBB2A, TUBB6, HSPD1, CALR, KPNB1, TUBA1C	252	162	13528	2.31962	1	0.635727	75.8504
GOTERM_BP_FAT	GO:0009069~serine family amino acid metabolic process	3	1.10701	0.0832966	DHFR, NFS1, PSAT1	252	26	13528	6.19414	1	0.641887	76.6759
GOTERM_BP_FAT	GO:0051289~protein homotetramerization	3	1.10701	0.0832966	HSD17B10, HPRT1, SOD2	252	26	13528	6.19414	1	0.641887	76.6759
GOTERM_BP_FAT	GO:0006695~cholesterol biosynthetic process	3	1.10701	0.0832966	CYB5R3, ACAA2, DHCR7	252	26	13528	6.19414	1	0.641887	76.6759
GOTERM_BP_FAT	GO:0050819~negative regulation of coagulation	3	1.10701	0.0832966	ANXA5, ANXA4, ANXA2	252	26	13528	6.19414	1	0.641887	76.6759
GOTERM_BP_FAT	GO:0006754~ATP biosynthetic process	5	1.84502	0.0835721	ATP5B, ATP5F1, ATP1A1, ATP5A1, ATP5H	252	89	13528	3.01587	1	0.640441	76.7929
GOTERM_BP_FAT	GO:0051241~negative regulation of multicellular organismal process	7	2.58303	0.0851572	HMOX1, ATP1A1, SOD1, ANXA5, ANXA4, LRPAP1, ANXA2	252	164	13528	2.29133	1	0.64497	77.4557
GOTERM_BP_FAT	GO:0042773~ATP synthesis coupled electron transport	4	1.47601	0.0855007	UQCRC1, DLD, NDUFS1, UQCRB	252	56	13528	3.83447	1	0.643844	77.597
GOTERM_BP_FAT	GO:0042775~mitochondrial ATP synthesis coupled electron transport	4	1.47601	0.0855007	UQCRC1, DLD, NDUFS1, UQCRB	252	56	13528	3.83447	1	0.643844	77.597
GOTERM_BP_FAT	GO:0006461~protein complex assembly	15	5.53506	0.0885351	HSD17B10, HSP90AA1, TUBB2A, NFS1, HPRT1, CALR, ANXA5, SF3B3, SOD2, NPM1, TUBB6, HSPD1, CAT, KPNB1, TUBA1C	252	505	13528	1.59453	1	0.654607	78.8092
GOTERM_BP_FAT	GO:0070271~protein complex biogenesis	15	5.53506	0.0885351	HSD17B10, HSP90AA1, TUBB2A, NFS1, HPRT1, CALR, ANXA5, SF3B3, SOD2, NPM1, TUBB6, HSPD1, CAT, KPNB1, TUBA1C	252	505	13528	1.59453	1	0.654607	78.8092
GOTERM_BP_FAT	GO:0009188~ribonucleoside diphosphate biosynthetic process	2	0.738007	0.089404	ATP5B, ATP5A1	252	5	13528	21.473	1	0.655734	79.1448
GOTERM_BP_FAT	GO:0033119~negative regulation of RNA splicing	2	0.738007	0.089404	NPM1, RPS13	252	5	13528	21.473	1	0.655734	79.1448
GOTERM_BP_FAT	GO:0042026~protein refolding	2	0.738007	0.089404	HSP90AA1, HSPD1	252	5	13528	21.473	1	0.655734	79.1448
GOTERM_BP_FAT	GO:0006172~ADP biosynthetic process	2	0.738007	0.089404	ATP5B, ATP5A1	252	5	13528	21.473	1	0.655734	79.1448
GOTERM_BP_FAT	GO:0009180~purine ribonucleoside diphosphate biosynthetic process	2	0.738007	0.089404	ATP5B, ATP5A1	252	5	13528	21.473	1	0.655734	79.1448
GOTERM_BP_FAT	GO:0009136~purine nucleoside diphosphate biosynthetic process	2	0.738007	0.089404	ATP5B, ATP5A1	252	5	13528	21.473	1	0.655734	79.1448
GOTERM_BP_FAT	GO:0042062~long-term strengthening of neuromuscular junction	2	0.738007	0.089404	UBB, RPS27A	252	5	13528	21.473	1	0.655734	79.1448
GOTERM_BP_FAT	GO:0006892~post-Golgi vesicle-mediated transport	4	1.47601	0.0927054	TXNDC5, RAB14, CLTC, HSPA8	252	58	13528	3.70224	1	0.667075	80.3749
GOTERM_BP_FAT	GO:0006635~fatty acid beta-oxidation	3	1.10701	0.094606	ACOX1, HADHA, HADHB	252	28	13528	5.7517	1	0.672292	81.0517
GOTERM_BP_FAT	GO:0006749~glutathione metabolic process	3	1.10701	0.094606	SOD1, MGST1, SOD2	252	28	13528	5.7517	1	0.672292	81.0517
GOTERM_BP_FAT	GO:0015908~fatty acid transport	3	1.10701	0.094606	SLC25A20, CD36, ANXA1	252	28	13528	5.7517	1	0.672292	81.0517
GOTERM_BP_FAT	GO:0051100~negative regulation of binding	4	1.47601	0.0963992	HMOX1, CAT, RPS3, LRPAP1	252	59	13528	3.63949	1	0.676944	81.6702
GOTERM_BP_FAT	GO:0048193~Golgi vesicle transport	6	2.21402	0.0968712	TMX1, TXNDC5, RAB14, SEC22B, CLTC, HSPA8	252	131	13528	2.45874	1	0.676277	81.8298

## Sheet: mRNA
Category	Term	Count	%	PValue	Genes	List Total	Pop Hits	Pop Total	Fold Enrichment	Bonferroni	Benjamini	FDR
GOTERM_BP_FAT	GO:0000278~mitotic cell cycle	19	0.357479	2.37545e-05	KIFC1, NEK2, USP9X, NUSAP1, ANLN, CDC20, NDC80, AURKA, PTTG1, NCAPD2, CCNB1, SPC25, APP, PLK2, CCND2, RUVBL1, STMN1, GADD45A, CDCA3	326	244	13588	3.24565	0.0400119	0.0202102	0.0401118
GOTERM_BP_FAT	GO:0006396~RNA processing	26	0.489182	5.17746e-05	STRAP, TRA2B, APP, SFRS5, TARDBP, PRMT5, BAT1A, ISY1, DHX15, LSM3, PABPN1, EXOSC8, EMG1, AARS, SFRS1, NOP10, FBL, SFRS2, DDX39, PAPOLA, THOC7, SNRNP27, SNRPF, RPP40, SSU72, SNRPG	326	437	13588	2.47988	0.0851571	0.022005	0.0874071
GOTERM_BP_FAT	GO:0016071~mRNA metabolic process	21	0.395108	4.03242e-05	PABPN1, STRAP, TRA2B, SFRS1, SFRS2, DDX39, APP, PAPOLA, SFRS5, TARDBP, PRMT5, DHX15, BAT1A, HNRNPD, ISY1, THOC7, LSM3, SNRNP27, SNRPF, SSU72, SNRPG	326	302	13588	2.89835	0.0669707	0.0228413	0.0680823
GOTERM_BP_FAT	GO:0008380~RNA splicing	16	0.301035	9.94744e-05	STRAP, TRA2B, SFRS1, SFRS2, DDX39, SFRS5, TARDBP, PRMT5, ISY1, BAT1A, DHX15, THOC7, LSM3, SNRNP27, SNRPF, SNRPG	326	201	13588	3.31789	0.157183	0.0280985	0.167871
GOTERM_BP_FAT	GO:0034621~cellular macromolecular complex subunit organization	18	0.338664	8.58104e-05	H1F0, EIF6, ENAH, NASP, TUBB2C, NAP1L1, ARPC4, EIF2A, MCM2, FLNA, PSMG1, SET, CSE1L, CENPA, PRMT5, TUBB5, TUBB6, STMN1	326	245	13588	3.06228	0.13715	0.0290719	0.144828
GOTERM_BP_FAT	GO:0006397~mRNA processing	20	0.376294	1.7943e-05	PABPN1, STRAP, TRA2B, SFRS1, SFRS2, DDX39, APP, PAPOLA, SFRS5, TARDBP, PRMT5, DHX15, ISY1, BAT1A, THOC7, LSM3, SNRNP27, SNRPF, SSU72, SNRPG	326	262	13588	3.18175	0.0303735	0.0303735	0.0302999
GOTERM_BP_FAT	GO:0006412~translation	20	0.376294	0.000248838	EIF6, NARS, AARS, MRPS24, RPL15, GARS, QARS, EIF2A, MRPL20, MRPL11, MRPL13, EIF4G3, MRPS18C, RPL9, EEF1E1, RPS21, MRPL32, MRPL43, EIF4E2, RPS24	326	319	13588	2.61323	0.348062	0.0520711	0.419437
GOTERM_BP_FAT	GO:0015985~energy coupled proton transport, down electrochemical gradient	7	0.131703	0.000222255	ATP6AP1, ATP5C1, ATP5O, ATP6V1B2, ATP6V1D, ATP6V0B, ATP6V1F	326	37	13588	7.88559	0.317573	0.0531225	0.374708
GOTERM_BP_FAT	GO:0015986~ATP synthesis coupled proton transport	7	0.131703	0.000222255	ATP6AP1, ATP5C1, ATP5O, ATP6V1B2, ATP6V1D, ATP6V0B, ATP6V1F	326	37	13588	7.88559	0.317573	0.0531225	0.374708
GOTERM_BP_FAT	GO:0007010~cytoskeleton organization	20	0.376294	0.000322207	ENAH, CNN3, NUSAP1, ARPC4, NDC80, TMSB10, SOD1, FLNA, SPC25, NRAS, YWHAH, KRAS, EPS8, CFL1, TUBB5, TMSB4X, CNN2, SHC1, STMN1, GADD45A	326	326	13588	2.55712	0.425332	0.0596954	0.54279
GOTERM_BP_FAT	GO:0034220~ion transmembrane transport	7	0.131703	0.000453625	ATP6AP1, ATP5C1, ATP5O, ATP6V1B2, ATP6V1D, ATP6V0B, ATP6V1F	326	42	13588	6.94683	0.541575	0.0684499	0.763381
GOTERM_BP_FAT	GO:0051301~cell division	18	0.338664	0.000436346	CKS1B, KIFC1, NEK2, USP9X, NUSAP1, CDK6, ANLN, CDC20, NDC80, PTTG1, MCM5, NCAPD2, CCNB1, SPC25, CCND2, CFL1, RUVBL1, CDCA3	326	281	13588	2.66996	0.527748	0.0722789	0.734402
GOTERM_BP_FAT	GO:0006091~generation of precursor metabolites and energy	17	0.319849	0.000554625	ALDOA, NDUFA9, SUCLG1, ATP6AP1, ATP6V1B2, UQCRFS1, NDUFA1, ATP6V1D, ATP6V0B, ATP6V1F, GYG, ATP5C1, GAA, ATP5O, CAT, SUCLA2, PGK1	326	261	13588	2.71485	0.614674	0.0763962	0.9326
GOTERM_BP_FAT	GO:0007049~cell cycle	29	0.545626	0.000766603	KIFC1, CKS1B, JUB, NEK2, USP9X, AURKA, ANLN, PTTG1, SPC25, APP, MCM7, TUBB5, CDCA3, NASP, ANXA1, NUSAP1, CDK6, NDC80, CDC20, MCM2, CDKN3, MCM6, NCAPD2, CCNB1, PLK2, CCND2, RUVBL1, STMN1, GADD45A	326	611	13588	1.97831	0.732409	0.0898665	1.28687
GOTERM_BP_FAT	GO:0034622~cellular macromolecular complex assembly	15	0.28222	0.000741649	EIF6, H1F0, TUBB2C, NAP1L1, ARPC4, EIF2A, MCM2, FLNA, PSMG1, SET, CSE1L, CENPA, PRMT5, TUBB5, TUBB6	326	217	13588	2.88117	0.720672	0.0934464	1.24523
GOTERM_BP_FAT	GO:0015992~proton transport	7	0.131703	0.00144131	ATP6AP1, ATP5C1, ATP5O, ATP6V1B2, ATP6V1D, ATP6V0B, ATP6V1F	326	52	13588	5.6109	0.916206	0.13571	2.40658
GOTERM_BP_FAT	GO:0006818~hydrogen transport	7	0.131703	0.0015932	ATP6AP1, ATP5C1, ATP5O, ATP6V1B2, ATP6V1D, ATP6V0B, ATP6V1F	326	53	13588	5.50504	0.935487	0.141245	2.65699
GOTERM_BP_FAT	GO:0006270~DNA replication initiation	4	0.0752587	0.00143583	MCM7, MCM2, MCM5, MCM6	326	10	13588	16.6724	0.915412	0.143048	2.39753
GOTERM_BP_FAT	GO:0043933~macromolecular complex subunit organization	20	0.376294	0.0013565	H1F0, EIF6, CAV1, ENAH, NASP, TUBB2C, NAP1L1, ARPC4, EIF2A, MCM2, FLNA, PSMG1, SET, CSE1L, CENPA, PRMT5, TUBB5, TUBB6, STMN1, DCTPP1	326	367	13588	2.27144	0.903035	0.144064	2.26649
GOTERM_BP_FAT	GO:0022403~cell cycle phase	18	0.338664	0.00236062	KIFC1, NEK2, USP9X, NUSAP1, ANLN, CDC20, NDC80, PTTG1, NCAPD2, CCNB1, SPC25, APP, CCND2, TUBB5, RUVBL1, STMN1, GADD45A, CDCA3	326	328	13588	2.28737	0.982798	0.144661	3.91299
GOTERM_BP_FAT	GO:0000087~M phase of mitotic cell cycle	13	0.244591	0.00247529	KIFC1, NEK2, USP9X, NUSAP1, ANLN, CDC20, NDC80, PTTG1, NCAPD2, CCNB1, SPC25, RUVBL1, CDCA3	326	194	13588	2.79306	0.985882	0.14597	4.09935
GOTERM_BP_FAT	GO:0006119~oxidative phosphorylation	7	0.131703	0.00212243	ATP6AP1, ATP5C1, ATP5O, ATP6V1B2, ATP6V1D, ATP6V0B, ATP6V1F	326	56	13588	5.21012	0.97407	0.146831	3.5248
GOTERM_BP_FAT	GO:0060548~negative regulation of cell death	15	0.28222	0.00234586	CEBPB, CLU, AARS, QARS, SOD1, TAX1BP1, TIMP1, NRAS, TSC22D3, YWHAH, KRAS, AGT, DPM1, DAD1, CFDP1	326	245	13588	2.5519	0.982354	0.149126	3.88898
GOTERM_BP_FAT	GO:0043069~negative regulation of programmed cell death	15	0.28222	0.00225988	CEBPB, CLU, AARS, QARS, SOD1, TAX1BP1, TIMP1, NRAS, TSC22D3, YWHAH, KRAS, AGT, DPM1, DAD1, CFDP1	326	244	13588	2.56236	0.979537	0.149599	3.74899
GOTERM_BP_FAT	GO:0007067~mitosis	13	0.244591	0.00208211	KIFC1, NEK2, USP9X, NUSAP1, ANLN, CDC20, NDC80, PTTG1, NCAPD2, CCNB1, SPC25, RUVBL1, CDCA3	326	190	13588	2.85186	0.972205	0.150289	3.45895
GOTERM_BP_FAT	GO:0000280~nuclear division	13	0.244591	0.00208211	KIFC1, NEK2, USP9X, NUSAP1, ANLN, CDC20, NDC80, PTTG1, NCAPD2, CCNB1, SPC25, RUVBL1, CDCA3	326	190	13588	2.85186	0.972205	0.150289	3.45895
GOTERM_BP_FAT	GO:0043066~negative regulation of apoptosis	15	0.28222	0.0018724	CEBPB, CLU, AARS, QARS, SOD1, TAX1BP1, TIMP1, NRAS, TSC22D3, YWHAH, KRAS, AGT, DPM1, DAD1, CFDP1	326	239	13588	2.61596	0.960112	0.155966	3.11573
GOTERM_BP_FAT	GO:0030036~actin cytoskeleton organization	12	0.225776	0.00206971	NRAS, ENAH, KRAS, EPS8, CNN3, CFL1, ARPC4, SHC1, TMSB4X, TMSB10, CNN2, FLNA	326	165	13588	3.03134	0.971604	0.155994	3.43868
GOTERM_BP_FAT	GO:0006518~peptide metabolic process	6	0.112888	0.00199288	GSR, SEC11A, SPCS1, SOD1, GSTP1, MGST1	326	38	13588	6.58121	0.967586	0.157565	3.31304
GOTERM_BP_FAT	GO:0048285~organelle fission	13	0.244591	0.00280861	KIFC1, NEK2, USP9X, NUSAP1, ANLN, CDC20, NDC80, PTTG1, NCAPD2, CCNB1, SPC25, RUVBL1, CDCA3	326	197	13588	2.75052	0.992052	0.158586	4.63912
GOTERM_BP_FAT	GO:0009165~nucleotide biosynthetic process	12	0.225776	0.00312907	TYMS, ATP6AP1, ADK, DTYMK, ATP5C1, ATP5O, ATP6V1B2, PAICS, ATP6V1D, IMPDH2, ATP6V0B, ATP6V1F	326	174	13588	2.87455	0.995426	0.169534	5.15538
GOTERM_BP_FAT	GO:0019915~lipid storage	4	0.0752587	0.00324443	CAV1, CD36, PLIN2, HEXB	326	13	13588	12.8249	0.996251	0.169899	5.34058
GOTERM_BP_FAT	GO:0030029~actin filament-based process	12	0.225776	0.0034153	NRAS, ENAH, KRAS, EPS8, CNN3, CFL1, ARPC4, SHC1, TMSB4X, TMSB10, CNN2, FLNA	326	176	13588	2.84189	0.997208	0.172799	5.61427
GOTERM_BP_FAT	GO:0009152~purine ribonucleotide biosynthetic process	9	0.169332	0.00412171	ATP6AP1, ATP5C1, ATP5O, ATP6V1B2, PAICS, ATP6V1D, IMPDH2, ATP6V0B, ATP6V1F	326	107	13588	3.50588	0.999175	0.188458	6.73787
GOTERM_BP_FAT	GO:0034404~nucleobase, nucleoside and nucleotide biosynthetic process	12	0.225776	0.00388367	TYMS, ATP6AP1, ADK, DTYMK, ATP5C1, ATP5O, ATP6V1B2, PAICS, ATP6V1D, IMPDH2, ATP6V0B, ATP6V1F	326	179	13588	2.79426	0.998755	0.188631	6.36066
GOTERM_BP_FAT	GO:0034654~nucleobase, nucleoside, nucleotide and nucleic acid biosynthetic process	12	0.225776	0.00388367	TYMS, ATP6AP1, ADK, DTYMK, ATP5C1, ATP5O, ATP6V1B2, PAICS, ATP6V1D, IMPDH2, ATP6V0B, ATP6V1F	326	179	13588	2.79426	0.998755	0.188631	6.36066
GOTERM_BP_FAT	GO:0033554~cellular response to stress	20	0.376294	0.00400695	PXDN, VAPB, AARS, ROMO1, PTTG1, SOD1, UBE2N, MDFIC, HMOX1, EEF1E1, UBR5, PCNA, FBXO6, CTSD, NSMCE2, NFE2L2, CAT, APEX1, GADD45A, FEN1	326	404	13588	2.06341	0.998994	0.188723	6.55621
GOTERM_BP_FAT	GO:0009265~2'-deoxyribonucleotide biosynthetic process	3	0.056444	0.00543719	TYMS, ADK, DTYMK	326	5	13588	25.0086	0.999915	0.223764	8.7968
GOTERM_BP_FAT	GO:0007052~mitotic spindle organization	3	0.056444	0.00543719	SPC25, NDC80, STMN1	326	5	13588	25.0086	0.999915	0.223764	8.7968
GOTERM_BP_FAT	GO:0009260~ribonucleotide biosynthetic process	9	0.169332	0.00514518	ATP6AP1, ATP5C1, ATP5O, ATP6V1B2, PAICS, ATP6V1D, IMPDH2, ATP6V0B, ATP6V1F	326	111	13588	3.37954	0.999859	0.223807	8.34349
GOTERM_BP_FAT	GO:0006164~purine nucleotide biosynthetic process	10	0.188147	0.00565824	ATP6AP1, ADK, ATP5C1, ATP5O, ATP6V1B2, PAICS, ATP6V1D, IMPDH2, ATP6V0B, ATP6V1F	326	137	13588	3.04241	0.999942	0.22639	9.13855
GOTERM_BP_FAT	GO:0051100~negative regulation of binding	5	0.0940734	0.00538858	GTPBP4, HMOX1, NFKBIA, CAT, FLNA	326	30	13588	6.94683	0.999907	0.227405	8.72148
GOTERM_BP_FAT	GO:0043161~proteasomal ubiquitin-dependent protein catabolic process	5	0.0940734	0.00538858	PSMB5, CUL3, FBXO6, AMFR, ERLEC1	326	30	13588	6.94683	0.999907	0.227405	8.72148
GOTERM_BP_FAT	GO:0010498~proteasomal protein catabolic process	5	0.0940734	0.00538858	PSMB5, CUL3, FBXO6, AMFR, ERLEC1	326	30	13588	6.94683	0.999907	0.227405	8.72148
GOTERM_BP_FAT	GO:0043524~negative regulation of neuron apoptosis	6	0.112888	0.00666528	NRAS, KRAS, AGT, AARS, DPM1, SOD1	326	50	13588	5.00172	0.99999	0.249788	10.6803
GOTERM_BP_FAT	GO:0022402~cell cycle process	19	0.357479	0.00653465	KIFC1, NEK2, USP9X, NUSAP1, ANLN, CDC20, NDC80, PTTG1, CDKN3, NCAPD2, CCNB1, SPC25, APP, CCND2, TUBB5, RUVBL1, STMN1, GADD45A, CDCA3	326	393	13588	2.01511	0.999987	0.250967	10.4817
GOTERM_BP_FAT	GO:0009150~purine ribonucleotide metabolic process	9	0.169332	0.00776371	ATP6AP1, ATP5C1, ATP5O, ATP6V1B2, PAICS, ATP6V1D, IMPDH2, ATP6V0B, ATP6V1F	326	119	13588	3.15234	0.999998	0.257499	12.3338
GOTERM_BP_FAT	GO:0003016~respiratory system process	3	0.056444	0.00802729	ZFAND5, ADH5, GAA	326	6	13588	20.8405	0.999999	0.26006	12.7263
GOTERM_BP_FAT	GO:0009057~macromolecule catabolic process	27	0.507996	0.00774934	LDLR, USP9X, NEDD8, ERLEC1, PSMB5, CUL3, FBXO6, NSMCE2, CDCA3, CDC20, SOD1, SUGT1, UBE2Q1, ATG3, RFWD2, PSMA2, UBE2N, MARCH2, PSMD14, PSMC6, CD36, KCMF1, UBE2K, UBR5, GAA, YME1L1, AMFR	326	654	13588	1.72077	0.999998	0.262089	12.3124
GOTERM_BP_FAT	GO:0034614~cellular response to reactive oxygen species	4	0.0752587	0.0084736	PXDN, ROMO1, CAT, SOD1	326	18	13588	9.26244	1	0.262695	13.3871
GOTERM_BP_FAT	GO:0000279~M phase	15	0.28222	0.00830271	KIFC1, NEK2, USP9X, NUSAP1, ANLN, CDC20, NDC80, PTTG1, NCAPD2, CCNB1, SPC25, TUBB5, STMN1, RUVBL1, CDCA3	326	283	13588	2.20924	0.999999	0.262829	13.1347
GOTERM_BP_FAT	GO:0009145~purine nucleoside triphosphate biosynthetic process	8	0.150517	0.00727619	ATP6AP1, ADK, ATP5C1, ATP5O, ATP6V1B2, ATP6V1D, ATP6V0B, ATP6V1F	326	94	13588	3.54732	0.999996	0.263748	11.6035
GOTERM_BP_FAT	GO:0006790~sulfur metabolic process	8	0.150517	0.00727619	GSR, AHCY, NFS1, SEPP1, DCN, SOD1, GSTP1, MGST1	326	94	13588	3.54732	0.999996	0.263748	11.6035
GOTERM_BP_FAT	GO:0065003~macromolecular complex assembly	17	0.319849	0.00748987	H1F0, EIF6, CAV1, TUBB2C, NAP1L1, ARPC4, EIF2A, MCM2, FLNA, PSMG1, SET, CSE1L, CENPA, PRMT5, TUBB5, TUBB6, DCTPP1	326	338	13588	2.09638	0.999998	0.264867	11.9243
GOTERM_BP_FAT	GO:0009142~nucleoside triphosphate biosynthetic process	8	0.150517	0.00769865	ATP6AP1, ADK, ATP5C1, ATP5O, ATP6V1B2, ATP6V1D, ATP6V0B, ATP6V1F	326	95	13588	3.50998	0.999998	0.265788	12.2367
GOTERM_BP_FAT	GO:0009259~ribonucleotide metabolic process	9	0.169332	0.0103062	ATP6AP1, ATP5C1, ATP5O, ATP6V1B2, PAICS, ATP6V1D, IMPDH2, ATP6V0B, ATP6V1F	326	125	13588	3.00103	1	0.304716	16.0515
GOTERM_BP_FAT	GO:0034637~cellular carbohydrate biosynthetic process	6	0.112888	0.0107035	GPD2, ATF4, GLT25D1, ISYNA1, CMAS, GYG	326	56	13588	4.46582	1	0.309244	16.6188
GOTERM_BP_FAT	GO:0032271~regulation of protein polymerization	6	0.112888	0.0115091	ARPC1B, CAV1, SPNB2, TMSB4X, TMSB10, STMN1	326	57	13588	4.38747	1	0.32306	17.7581
GOTERM_BP_FAT	GO:0033043~regulation of organelle organization	10	0.188147	0.0117826	UBE2N, ARPC1B, CAV1, YWHAH, SPNB2, CFL1, NUSAP1, TMSB4X, TMSB10, STMN1	326	154	13588	2.70656	1	0.324174	18.1417
GOTERM_BP_FAT	GO:0006754~ATP biosynthetic process	7	0.131703	0.0136817	ATP6AP1, ATP5C1, ATP5O, ATP6V1B2, ATP6V1D, ATP6V0B, ATP6V1F	326	82	13588	3.55813	1	0.339963	20.7583
GOTERM_BP_FAT	GO:0043433~negative regulation of transcription factor activity	4	0.0752587	0.0149058	HMOX1, NFKBIA, CAT, FLNA	326	22	13588	7.57836	1	0.340575	22.403
GOTERM_BP_FAT	GO:0034599~cellular response to oxidative stress	4	0.0752587	0.0149058	PXDN, ROMO1, CAT, SOD1	326	22	13588	7.57836	1	0.340575	22.403
GOTERM_BP_FAT	GO:0051090~regulation of transcription factor activity	6	0.112888	0.013242	UBE2N, MTDH, HMOX1, NFKBIA, CAT, FLNA	326	59	13588	4.23874	1	0.34074	20.1596
GOTERM_BP_FAT	GO:0007017~microtubule-based process	12	0.225776	0.0127913	SPC25, KIFC1, APP, KIF5B, TUBB2C, TUBB5, TUBB6, NUSAP1, NDC80, STMN1, GADD45A, DCTN2	326	211	13588	2.37048	1	0.341341	19.5415
GOTERM_BP_FAT	GO:0045471~response to ethanol	4	0.0752587	0.0131011	EPS8, SOD1, SDF4, UGT1A1	326	21	13588	7.93923	1	0.342827	19.9668
GOTERM_BP_FAT	GO:0030163~protein catabolic process	23	0.432738	0.0145665	USP9X, NEDD8, CDC20, SUGT1, UBE2Q1, ATG3, ERLEC1, PSMB5, RFWD2, PSMA2, CUL3, UBE2N, MARCH2, PSMD14, PSMC6, KCMF1, UBE2K, UBR5, FBXO6, NSMCE2, YME1L1, AMFR, CDCA3	326	556	13588	1.72421	1	0.343216	21.9504
GOTERM_BP_FAT	GO:0009144~purine nucleoside triphosphate metabolic process	8	0.150517	0.0136181	ATP6AP1, ADK, ATP5C1, ATP5O, ATP6V1B2, ATP6V1D, ATP6V0B, ATP6V1F	326	106	13588	3.14573	1	0.343544	20.672
GOTERM_BP_FAT	GO:0006163~purine nucleotide metabolic process	10	0.188147	0.0148324	ATP6AP1, ADK, ATP5C1, ATP5O, ATP6V1B2, PAICS, ATP6V1D, IMPDH2, ATP6V0B, ATP6V1F	326	160	13588	2.60506	1	0.343684	22.3053
GOTERM_BP_FAT	GO:0044271~nitrogen compound biosynthetic process	15	0.28222	0.0142361	ATP6AP1, DTYMK, NFS1, QDPR, ATP6V1B2, ATP6V1D, ATP6V0B, ATP6V1F, TYMS, ADK, ATP5C1, ATP5O, AMD1, PAICS, IMPDH2	326	302	13588	2.07025	1	0.346204	21.5072
GOTERM_BP_FAT	GO:0009263~deoxyribonucleotide biosynthetic process	3	0.056444	0.0145172	TYMS, ADK, DTYMK	326	8	13588	15.6304	1	0.346927	21.8844
GOTERM_BP_FAT	GO:0046907~intracellular transport	19	0.357479	0.0158695	ENAH, GRPEL1, KIF5B, MTX1, COPZ1, NFKBIA, TIMM23, ERGIC2, FLNA, ERGIC3, APP, YWHAH, NPC2, CSE1L, SPNB2, PCNA, SRP72, YKT6, GGA2	326	431	13588	1.83744	1	0.349272	23.6752
GOTERM_BP_FAT	GO:0045454~cell redox homeostasis	6	0.112888	0.0161585	P4HB, GSR, TXNDC15, PDIA4, QSOX1, APEX1	326	62	13588	4.03364	1	0.350024	24.0528
GOTERM_BP_FAT	GO:0006333~chromatin assembly or disassembly	8	0.150517	0.0156814	H1F0, SET, CENPA, NAP1L1, MCM2, MPHOSPH8, CHD4, CBX5	326	109	13588	3.05915	1	0.350316	23.4284
GOTERM_BP_FAT	GO:0009262~deoxyribonucleotide metabolic process	4	0.0752587	0.0168439	TYMS, ADK, DTYMK, DERA	326	23	13588	7.24887	1	0.357535	24.9415
GOTERM_BP_FAT	GO:0022613~ribonucleoprotein complex biogenesis	9	0.169332	0.0171714	EIF6, EXOSC8, GTPBP4, EMG1, PRMT5, EIF2A, NOP10, BMS1, FBL	326	137	13588	2.73817	1	0.358784	25.3627
GOTERM_BP_FAT	GO:0042254~ribosome biogenesis	8	0.150517	0.0179576	EIF6, EXOSC8, GTPBP4, EMG1, EIF2A, NOP10, BMS1, FBL	326	112	13588	2.97721	1	0.359173	26.3647
GOTERM_BP_FAT	GO:0007059~chromosome segregation	6	0.112888	0.0183232	SPC25, NEK2, USP9X, NUSAP1, NDC80, PTTG1	326	64	13588	3.90759	1	0.360931	26.8263
GOTERM_BP_FAT	GO:0006979~response to oxidative stress	7	0.131703	0.0178859	PSMB5, PXDN, HMOX1, CLU, ROMO1, CAT, SOD1	326	87	13588	3.35364	1	0.362132	26.2738
GOTERM_BP_FAT	GO:0006749~glutathione metabolic process	4	0.0752587	0.0189161	GSR, SOD1, GSTP1, MGST1	326	24	13588	6.94683	1	0.362182	27.5691
GOTERM_BP_FAT	GO:0051276~chromosome organization	18	0.338664	0.0176534	H1F0, NEK2, NASP, NAP1L1, HAT1, SAP18, NUSAP1, MCM2, PTTG1, CBX5, NCAPD2, UBE2N, SET, CENPA, PRMT5, RUVBL1, MPHOSPH8, CHD4	326	404	13588	1.85707	1	0.362533	25.9784
GOTERM_BP_FAT	GO:0006916~anti-apoptosis	7	0.131703	0.018822	TSC22D3, CEBPB, CLU, DAD1, QARS, CFDP1, TAX1BP1	326	88	13588	3.31553	1	0.3647	27.4517
GOTERM_BP_FAT	GO:0043254~regulation of protein complex assembly	6	0.112888	0.0194739	ARPC1B, CAV1, SPNB2, TMSB4X, TMSB10, STMN1	326	65	13588	3.84748	1	0.366716	28.2615
GOTERM_BP_FAT	GO:0051098~regulation of binding	7	0.131703	0.0207935	UBE2N, GTPBP4, MTDH, HMOX1, NFKBIA, CAT, FLNA	326	90	13588	3.24185	1	0.370664	29.8748
GOTERM_BP_FAT	GO:0046034~ATP metabolic process	7	0.131703	0.0207935	ATP6AP1, ATP5C1, ATP5O, ATP6V1B2, ATP6V1D, ATP6V0B, ATP6V1F	326	90	13588	3.24185	1	0.370664	29.8748
GOTERM_BP_FAT	GO:0006984~ER-nuclear signaling pathway	4	0.0752587	0.0211231	VAPB, AARS, EIF2A, NFE2L2	326	25	13588	6.66896	1	0.371583	30.2723
GOTERM_BP_FAT	GO:0009141~nucleoside triphosphate metabolic process	8	0.150517	0.020457	ATP6AP1, ADK, ATP5C1, ATP5O, ATP6V1B2, ATP6V1D, ATP6V0B, ATP6V1F	326	115	13588	2.89955	1	0.373435	29.4666
GOTERM_BP_FAT	GO:0044265~cellular macromolecule catabolic process	24	0.451552	0.0207459	LDLR, USP9X, NEDD8, CDC20, SUGT1, SOD1, UBE2Q1, ATG3, ERLEC1, PSMB5, RFWD2, PSMA2, CUL3, UBE2N, MARCH2, PSMD14, CD36, KCMF1, UBE2K, UBR5, FBXO6, NSMCE2, AMFR, CDCA3	326	609	13588	1.6426	1	0.373757	29.8172
GOTERM_BP_FAT	GO:0043632~modification-dependent macromolecule catabolic process	21	0.395108	0.020245	USP9X, NEDD8, CDC20, SUGT1, UBE2Q1, ATG3, ERLEC1, PSMB5, RFWD2, PSMA2, CUL3, UBE2N, MARCH2, PSMD14, KCMF1, UBE2K, UBR5, FBXO6, NSMCE2, AMFR, CDCA3	326	508	13588	1.72303	1	0.374233	29.2084
GOTERM_BP_FAT	GO:0019941~modification-dependent protein catabolic process	21	0.395108	0.020245	USP9X, NEDD8, CDC20, SUGT1, UBE2Q1, ATG3, ERLEC1, PSMB5, RFWD2, PSMA2, CUL3, UBE2N, MARCH2, PSMD14, KCMF1, UBE2K, UBR5, FBXO6, NSMCE2, AMFR, CDCA3	326	508	13588	1.72303	1	0.374233	29.2084
GOTERM_BP_FAT	GO:0006732~coenzyme metabolic process	9	0.169332	0.0216247	GSR, SUCLG1, NFS1, ACLY, SUCLA2, SOD1, HIBADH, GSTP1, MGST1	326	143	13588	2.62328	1	0.374847	30.8734
GOTERM_BP_FAT	GO:0043392~negative regulation of DNA binding	4	0.0752587	0.023465	HMOX1, NFKBIA, CAT, FLNA	326	26	13588	6.41246	1	0.392115	33.0369
GOTERM_BP_FAT	GO:0006508~proteolysis	36	0.677328	0.0233154	DPP3, SCPEP1, USP9X, NEDD8, ERLEC1, PSMB5, CUL3, HTRA2, HTRA1, PITRM1, FBXO6, NSMCE2, DPP7, ADAM9, CDCA3, SEC11A, CDC20, TINAGL1, SUGT1, UBE2Q1, ATG3, UBE2N, RFWD2, PSMA2, MARCH2, PSMD14, KCMF1, UBE2K, UBR5, PRCP, CTSD, SPCS1, YME1L1, AMFR, CPD, CTSB	326	1034	13588	1.45118	1	0.393872	32.8634
GOTERM_BP_FAT	GO:0009206~purine ribonucleoside triphosphate biosynthetic process	7	0.131703	0.0240061	ATP6AP1, ATP5C1, ATP5O, ATP6V1B2, ATP6V1D, ATP6V0B, ATP6V1F	326	93	13588	3.13728	1	0.395438	33.6608
GOTERM_BP_FAT	GO:0009201~ribonucleoside triphosphate biosynthetic process	7	0.131703	0.0240061	ATP6AP1, ATP5C1, ATP5O, ATP6V1B2, ATP6V1D, ATP6V0B, ATP6V1F	326	93	13588	3.13728	1	0.395438	33.6608
GOTERM_BP_FAT	GO:0042981~regulation of apoptosis	22	0.413923	0.0250332	CEBPB, CLU, AARS, QARS, SOD1, TAX1BP1, TIMP1, NRAS, TSC22D3, YWHAH, KRAS, HTRA2, BTG1, AGT, HMOX1, EEF1E1, MTCH1, DPM1, DAD1, DIABLO, CFDP1, TEX261	326	553	13588	1.65819	1	0.404771	34.8301
GOTERM_BP_FAT	GO:0031333~negative regulation of protein complex assembly	4	0.0752587	0.0259419	SPNB2, TMSB4X, TMSB10, STMN1	326	27	13588	6.17496	1	0.412313	35.8483
GOTERM_BP_FAT	GO:0032272~negative regulation of protein polymerization	4	0.0752587	0.0259419	SPNB2, TMSB4X, TMSB10, STMN1	326	27	13588	6.17496	1	0.412313	35.8483
GOTERM_BP_FAT	GO:0043631~RNA polyadenylation	3	0.056444	0.0271996	PABPN1, APP, PAPOLA	326	11	13588	11.3675	1	0.423746	37.233
GOTERM_BP_FAT	GO:0006268~DNA unwinding during replication	3	0.056444	0.0271996	MCM7, MCM2, MCM6	326	11	13588	11.3675	1	0.423746	37.233
GOTERM_BP_FAT	GO:0007051~spindle organization	4	0.0752587	0.0285533	SPC25, TUBB5, NDC80, STMN1	326	28	13588	5.95443	1	0.432141	38.6921
GOTERM_BP_FAT	GO:0043067~regulation of programmed cell death	22	0.413923	0.0283147	CEBPB, CLU, AARS, QARS, SOD1, TAX1BP1, TIMP1, NRAS, TSC22D3, YWHAH, KRAS, HTRA2, BTG1, AGT, HMOX1, EEF1E1, MTCH1, DPM1, DAD1, DIABLO, CFDP1, TEX261	326	560	13588	1.63747	1	0.433077	38.4372
GOTERM_BP_FAT	GO:0010941~regulation of cell death	22	0.413923	0.0298469	CEBPB, CLU, AARS, QARS, SOD1, TAX1BP1, TIMP1, NRAS, TSC22D3, YWHAH, KRAS, HTRA2, BTG1, AGT, HMOX1, EEF1E1, MTCH1, DPM1, DAD1, DIABLO, CFDP1, TEX261	326	563	13588	1.62874	1	0.443039	40.0563
GOTERM_BP_FAT	GO:0032508~DNA duplex unwinding	3	0.056444	0.0321314	MCM7, MCM2, MCM6	326	12	13588	10.4202	1	0.446202	42.3963
GOTERM_BP_FAT	GO:0031532~actin cytoskeleton reorganization	3	0.056444	0.0321314	EPS8, SHC1, FLNA	326	12	13588	10.4202	1	0.446202	42.3963
GOTERM_BP_FAT	GO:0051101~regulation of DNA binding	6	0.112888	0.0319897	UBE2N, MTDH, HMOX1, NFKBIA, CAT, FLNA	326	74	13588	3.37954	1	0.448197	42.2536
GOTERM_BP_FAT	GO:0051603~proteolysis involved in cellular protein catabolic process	21	0.395108	0.0316592	USP9X, NEDD8, CDC20, SUGT1, UBE2Q1, ATG3, ERLEC1, PSMB5, RFWD2, PSMA2, CUL3, UBE2N, MARCH2, PSMD14, KCMF1, UBE2K, UBR5, FBXO6, NSMCE2, AMFR, CDCA3	326	534	13588	1.63914	1	0.448244	41.9198
GOTERM_BP_FAT	GO:0051493~regulation of cytoskeleton organization	7	0.131703	0.0313918	ARPC1B, CAV1, SPNB2, CFL1, TMSB4X, TMSB10, STMN1	326	99	13588	2.94714	1	0.448963	41.6483
GOTERM_BP_FAT	GO:0006323~DNA packaging	7	0.131703	0.0341492	H1F0, SET, CENPA, NAP1L1, NUSAP1, MCM2, NCAPD2	326	101	13588	2.88878	1	0.449695	44.3913
GOTERM_BP_FAT	GO:0009205~purine ribonucleoside triphosphate metabolic process	7	0.131703	0.0341492	ATP6AP1, ATP5C1, ATP5O, ATP6V1B2, ATP6V1D, ATP6V0B, ATP6V1F	326	101	13588	2.88878	1	0.449695	44.3913
GOTERM_BP_FAT	GO:0030198~extracellular matrix organization	7	0.131703	0.0341492	APP, LGALS3, AGT, CCDC80, NID1, SERPINH1, ANXA2	326	101	13588	2.88878	1	0.449695	44.3913
GOTERM_BP_FAT	GO:0008064~regulation of actin polymerization or depolymerization	5	0.0940734	0.0312574	ARPC1B, SPNB2, CFL1, TMSB4X, TMSB10	326	50	13588	4.1681	1	0.451123	41.5114
GOTERM_BP_FAT	GO:0030832~regulation of actin filament length	5	0.0940734	0.0333007	ARPC1B, SPNB2, CFL1, TMSB4X, TMSB10	326	51	13588	4.08637	1	0.451295	43.5604
GOTERM_BP_FAT	GO:0044257~cellular protein catabolic process	21	0.395108	0.0337359	USP9X, NEDD8, CDC20, SUGT1, UBE2Q1, ATG3, ERLEC1, PSMB5, RFWD2, PSMA2, CUL3, UBE2N, MARCH2, PSMD14, KCMF1, UBE2K, UBR5, FBXO6, NSMCE2, AMFR, CDCA3	326	537	13588	1.62998	1	0.452266	43.9879
GOTERM_BP_FAT	GO:0010876~lipid localization	8	0.150517	0.0340912	CAV1, NPC2, CD36, LDLR, PLIN2, HEXB, ANXA1, PLTP	326	128	13588	2.60506	1	0.452434	44.3348
GOTERM_BP_FAT	GO:0051186~cofactor metabolic process	10	0.188147	0.0310654	GSR, SUCLG1, HMOX1, NFS1, ACLY, SUCLA2, SOD1, HIBADH, GSTP1, MGST1	326	182	13588	2.29016	1	0.452701	41.3153
GOTERM_BP_FAT	GO:0051726~regulation of cell cycle	11	0.206961	0.0332781	NRAS, APP, GTPBP4, YWHAH, KRAS, CCNI, CCND2, BTG3, 4933424B01RIK, NUSAP1, GADD45A	326	214	13588	2.14248	1	0.454486	43.5381
GOTERM_BP_FAT	GO:0009199~ribonucleoside triphosphate metabolic process	7	0.131703	0.0355848	ATP6AP1, ATP5C1, ATP5O, ATP6V1B2, ATP6V1D, ATP6V0B, ATP6V1F	326	102	13588	2.86046	1	0.456996	45.7709
GOTERM_BP_FAT	GO:0034728~nucleosome organization	6	0.112888	0.0353209	H1F0, SET, CENPA, NASP, NAP1L1, MCM2	326	76	13588	3.2906	1	0.45775	45.5197
GOTERM_BP_FAT	GO:0030433~ER-associated protein catabolic process	3	0.056444	0.0373836	FBXO6, AMFR, ERLEC1	326	13	13588	9.61869	1	0.470524	47.454
GOTERM_BP_FAT	GO:0032392~DNA geometric change	3	0.056444	0.0373836	MCM7, MCM2, MCM6	326	13	13588	9.61869	1	0.470524	47.454
GOTERM_BP_FAT	GO:0005996~monosaccharide metabolic process	10	0.188147	0.0403159	ALDOA, GPD2, ATF4, CMAS, GYG, GAA, PGK1, FUCA1, UGT1A1, HIBADH	326	191	13588	2.18225	1	0.480552	50.0929
GOTERM_BP_FAT	GO:0006325~chromatin organization	14	0.263405	0.0400402	H1F0, NASP, NAP1L1, SAP18, HAT1, MCM2, CBX5, UBE2N, SET, CENPA, PRMT5, RUVBL1, MPHOSPH8, CHD4	326	315	13588	1.85249	1	0.481334	49.8503
GOTERM_BP_FAT	GO:0006986~response to unfolded protein	5	0.0940734	0.0398888	HERPUD1, VAPB, AARS, FBXO6, NFE2L2	326	54	13588	3.85935	1	0.483216	49.7165
GOTERM_BP_FAT	GO:0044092~negative regulation of molecular function	8	0.150517	0.03927	CAV1, GTPBP4, HMOX1, NFKBIA, TRIB3, CAT, GADD45A, FLNA	326	132	13588	2.52612	1	0.484272	49.1663
GOTERM_BP_FAT	GO:0032535~regulation of cellular component size	9	0.169332	0.039767	ARPC1B, APP, SPNB2, CFL1, CYFIP1, TMSB4X, TMSB10, EMP1, SERTAD2	326	161	13588	2.32999	1	0.485388	49.6087
GOTERM_BP_FAT	GO:0060047~heart contraction	3	0.056444	0.0429381	SFRS1, SOD1, TPM1	326	14	13588	8.93164	1	0.496331	52.3467
GOTERM_BP_FAT	GO:0003015~heart process	3	0.056444	0.0429381	SFRS1, SOD1, TPM1	326	14	13588	8.93164	1	0.496331	52.3467
GOTERM_BP_FAT	GO:0043523~regulation of neuron apoptosis	6	0.112888	0.0426055	NRAS, KRAS, AGT, AARS, DPM1, SOD1	326	80	13588	3.12607	1	0.496741	52.0663
GOTERM_BP_FAT	GO:0043623~cellular protein complex assembly	7	0.131703	0.045011	PSMG1, CSE1L, TUBB2C, TUBB5, TUBB6, ARPC4, FLNA	326	108	13588	2.70155	1	0.509945	54.0602
GOTERM_BP_FAT	GO:0006259~DNA metabolic process	17	0.319849	0.0461506	NASP, PPFIBP1, MCM2, PTTG1, SOD1, MCM5, MCM6, UBE2N, MCM7, EEF1E1, PCNA, FBXO6, NSMCE2, RUVBL1, APEX1, MPHOSPH8, FEN1	326	421	13588	1.68308	1	0.51577	54.9774
GOTERM_BP_FAT	GO:0050885~neuromuscular process controlling balance	4	0.0752587	0.0470049	APP, HEXB, AARS, GAA	326	34	13588	4.90364	1	0.51925	55.6536
GOTERM_BP_FAT	GO:0006261~DNA-dependent DNA replication	4	0.0752587	0.0470049	MCM7, MCM2, MCM5, MCM6	326	34	13588	4.90364	1	0.51925	55.6536
GOTERM_BP_FAT	GO:0016051~carbohydrate biosynthetic process	6	0.112888	0.0486204	GPD2, ATF4, GLT25D1, ISYNA1, CMAS, GYG	326	83	13588	3.01308	1	0.528373	56.9063
GOTERM_BP_FAT	GO:0008015~blood circulation	7	0.131703	0.050256	CAV1, AGT, HMOX1, ADH5, SFRS1, SOD1, TPM1	326	111	13588	2.62853	1	0.537335	58.1406
GOTERM_BP_FAT	GO:0003013~circulatory system process	7	0.131703	0.050256	CAV1, AGT, HMOX1, ADH5, SFRS1, SOD1, TPM1	326	111	13588	2.62853	1	0.537335	58.1406
GOTERM_BP_FAT	GO:0006511~ubiquitin-dependent protein catabolic process	8	0.150517	0.0527311	PSMB5, UBE2N, CUL3, PSMA2, USP9X, FBXO6, AMFR, ERLEC1	326	141	13588	2.36488	1	0.551917	59.9453
GOTERM_BP_FAT	GO:0006575~cellular amino acid derivative metabolic process	8	0.150517	0.0527311	P4HB, GSR, AHCY, OAZ1, SOD1, AMD1, GSTP1, MGST1	326	141	13588	2.36488	1	0.551917	59.9453
GOTERM_BP_FAT	GO:0006641~triglyceride metabolic process	4	0.0752587	0.0541848	LPL, CAV1, INSIG1, CAT	326	36	13588	4.63122	1	0.558898	60.9709
GOTERM_BP_FAT	GO:0000302~response to reactive oxygen species	4	0.0752587	0.0541848	PXDN, ROMO1, CAT, SOD1	326	36	13588	4.63122	1	0.558898	60.9709
GOTERM_BP_FAT	GO:0032956~regulation of actin cytoskeleton organization	5	0.0940734	0.0551298	ARPC1B, SPNB2, CFL1, TMSB4X, TMSB10	326	60	13588	3.47342	1	0.5592	61.6243
GOTERM_BP_FAT	GO:0009394~2'-deoxyribonucleotide metabolic process	3	0.056444	0.0548851	TYMS, ADK, DTYMK	326	16	13588	7.81518	1	0.560595	61.4561
GOTERM_BP_FAT	GO:0046165~alcohol biosynthetic process	4	0.0752587	0.0579601	GPD2, ATF4, ISYNA1, CMAS	326	37	13588	4.50605	1	0.568846	63.5202
GOTERM_BP_FAT	GO:0051789~response to protein stimulus	6	0.112888	0.0573817	HERPUD1, VAPB, AARS, FBXO6, DEK, NFE2L2	326	87	13588	2.87455	1	0.571095	63.1401
GOTERM_BP_FAT	GO:0032970~regulation of actin filament-based process	5	0.0940734	0.0579358	ARPC1B, SPNB2, CFL1, TMSB4X, TMSB10	326	61	13588	3.41647	1	0.571677	63.5044
GOTERM_BP_FAT	GO:0010033~response to organic substance	19	0.357479	0.0600456	HERPUD1, CAV1, VAPB, AARS, ADH5, EPHX1, NFKBIA, DEK, SOD1, UGT1A1, B2M, EPS8, HMOX1, CFL1, FBXO6, NFE2L2, SDF4, ADAM9, PPP2R2A	326	505	13588	1.5682	1	0.579127	64.8605
GOTERM_BP_FAT	GO:0016310~phosphorylation	25	0.470367	0.0615088	NEK2, ATP6AP1, TRIB3, EIF2A, AURKA, ATP6V1B2, ATP6V0B, APP, MDFIC, SPNB2, SHC1, ATP5O, AXL, CDK6, PBK, SOD1, ATP6V1D, STK4, ATP6V1F, CCNB1, PLK2, CFL1, ATP5C1, PGK1, NEK7	326	718	13588	1.45129	1	0.582304	65.773
GOTERM_BP_FAT	GO:0044087~regulation of cellular component biogenesis	6	0.112888	0.0620804	ARPC1B, CAV1, SPNB2, TMSB4X, TMSB10, STMN1	326	89	13588	2.80995	1	0.582882	66.1234
GOTERM_BP_FAT	GO:0030968~endoplasmic reticulum unfolded protein response	3	0.056444	0.0612448	VAPB, AARS, NFE2L2	326	17	13588	7.35547	1	0.583614	65.61
GOTERM_BP_FAT	GO:0006970~response to osmotic stress	3	0.056444	0.0612448	ANXA7, TSC22D3, AGT	326	17	13588	7.35547	1	0.583614	65.61
GOTERM_BP_FAT	GO:0034620~cellular response to unfolded protein	3	0.056444	0.0612448	VAPB, AARS, NFE2L2	326	17	13588	7.35547	1	0.583614	65.61
GOTERM_BP_FAT	GO:0035022~positive regulation of Rac protein signal transduction	2	0.0376294	0.070057	NRAS, KRAS	326	3	13588	27.7873	1	0.614451	70.6739
GOTERM_BP_FAT	GO:0048524~positive regulation of viral reproduction	2	0.0376294	0.070057	VAPB, MDFIC	326	3	13588	27.7873	1	0.614451	70.6739
GOTERM_BP_FAT	GO:0010744~positive regulation of foam cell differentiation	2	0.0376294	0.070057	LPL, CD36	326	3	13588	27.7873	1	0.614451	70.6739
GOTERM_BP_FAT	GO:0051258~protein polymerization	4	0.0752587	0.0700027	TUBB2C, TUBB5, TUBB6, ARPC4	326	40	13588	4.1681	1	0.616972	70.645
GOTERM_BP_FAT	GO:0019725~cellular homeostasis	14	0.263405	0.0687023	P4HB, CAV1, CCL2, HEXB, PDIA4, SOD1, FTH1, GSR, ANXA7, APP, TXNDC15, GAA, APEX1, QSOX1	326	343	13588	1.70126	1	0.618408	69.944
GOTERM_BP_FAT	GO:0008217~regulation of blood pressure	5	0.0940734	0.0699064	AGT, HMOX1, ADH5, SOD1, TPM1	326	65	13588	3.20623	1	0.619286	70.5936
GOTERM_BP_FAT	GO:0005976~polysaccharide metabolic process	6	0.112888	0.0695243	GLT25D1, CMAS, HEXB, GYG, GAA, DCN	326	92	13588	2.71832	1	0.620057	70.3889
GOTERM_BP_FAT	GO:0019217~regulation of fatty acid metabolic process	3	0.056444	0.0746594	CAV1, AGT, INSIG1	326	19	13588	6.58121	1	0.635955	73.0312
GOTERM_BP_FAT	GO:0003012~muscle system process	5	0.0940734	0.0763316	AGT, GAA, SFRS1, SOD1, TPM1	326	67	13588	3.11052	1	0.641655	73.8426
GOTERM_BP_FAT	GO:0010627~regulation of protein kinase cascade	8	0.150517	0.0788341	UBE2N, CAV1, PSAP, SQSTM1, MDFIC, AGT, CAT, FLNA	326	155	13588	2.15128	1	0.651251	75.014
GOTERM_BP_FAT	GO:0042743~hydrogen peroxide metabolic process	3	0.056444	0.0816851	PXDN, CAT, SOD1	326	20	13588	6.25215	1	0.662122	76.2885
GOTERM_BP_FAT	GO:0033692~cellular polysaccharide biosynthetic process	3	0.056444	0.0816851	GLT25D1, CMAS, GYG	326	20	13588	6.25215	1	0.662122	76.2885
GOTERM_BP_FAT	GO:0045777~positive regulation of blood pressure	3	0.056444	0.0816851	AGT, ADH5, TPM1	326	20	13588	6.25215	1	0.662122	76.2885
GOTERM_BP_FAT	GO:0044264~cellular polysaccharide metabolic process	4	0.0752587	0.0830716	GLT25D1, CMAS, GYG, GAA	326	43	13588	3.8773	1	0.663174	76.8859
GOTERM_BP_FAT	GO:0006639~acylglycerol metabolic process	4	0.0752587	0.0830716	LPL, CAV1, INSIG1, CAT	326	43	13588	3.8773	1	0.663174	76.8859
GOTERM_BP_FAT	GO:0033365~protein localization in organelle	6	0.112888	0.0829746	GRPEL1, CSE1L, SPNB2, MTX1, NFKBIA, SRP72	326	97	13588	2.57821	1	0.665411	76.8446
GOTERM_BP_FAT	GO:0006974~response to DNA damage stimulus	12	0.225776	0.0844307	UBE2N, UBR5, HMOX1, EEF1E1, PCNA, FBXO6, NSMCE2, PTTG1, SOD1, GADD45A, APEX1, FEN1	326	287	13588	1.74276	1	0.666722	77.4578
GOTERM_BP_FAT	GO:0030833~regulation of actin filament polymerization	4	0.0752587	0.092321	ARPC1B, SPNB2, TMSB4X, TMSB10	326	45	13588	3.70498	1	0.695583	80.5235
GOTERM_BP_FAT	GO:0006638~neutral lipid metabolic process	4	0.0752587	0.092321	LPL, CAV1, INSIG1, CAT	326	45	13588	3.70498	1	0.695583	80.5235
GOTERM_BP_FAT	GO:0006662~glycerol ether metabolic process	4	0.0752587	0.092321	LPL, CAV1, INSIG1, CAT	326	45	13588	3.70498	1	0.695583	80.5235
GOTERM_BP_FAT	GO:0010894~negative regulation of steroid biosynthetic process	2	0.0376294	0.0923044	INSIG1, SOD1	326	4	13588	20.8405	1	0.698109	80.5175
GOTERM_BP_FAT	GO:0045939~negative regulation of steroid metabolic process	2	0.0376294	0.0923044	INSIG1, SOD1	326	4	13588	20.8405	1	0.698109	80.5175
GOTERM_BP_FAT	GO:0016322~neuron remodeling	2	0.0376294	0.0923044	APP, FARP2	326	4	13588	20.8405	1	0.698109	80.5175
GOTERM_BP_FAT	GO:0009221~pyrimidine deoxyribonucleotide biosynthetic process	2	0.0376294	0.0923044	TYMS, DTYMK	326	4	13588	20.8405	1	0.698109	80.5175
GOTERM_BP_FAT	GO:0010743~regulation of foam cell differentiation	2	0.0376294	0.0923044	LPL, CD36	326	4	13588	20.8405	1	0.698109	80.5175
GOTERM_BP_FAT	GO:0007018~microtubule-based movement	6	0.112888	0.0946548	KIFC1, APP, KIF5B, TUBB2C, TUBB5, TUBB6	326	101	13588	2.4761	1	0.70249	81.3522
GOTERM_BP_FAT	GO:0006334~nucleosome assembly	5	0.0940734	0.097298	H1F0, SET, CENPA, NAP1L1, MCM2	326	73	13588	2.85486	1	0.702853	82.2507
GOTERM_BP_FAT	GO:0042127~regulation of cell proliferation	19	0.357479	0.0953957	CAV1, GTPBP4, CCL2, CLU, ANXA1, ROMO1, NFKBIA, FTH1, NRAS, KRAS, SERPINF1, CCND2, BTG1, AGT, GRN, HMOX1, EEF1E1, SERPINE1, CFDP1	326	538	13588	1.472	1	0.702899	81.6083
GOTERM_BP_FAT	GO:0046890~regulation of lipid biosynthetic process	3	0.056444	0.0963043	AGT, INSIG1, SOD1	326	22	13588	5.68377	1	0.703964	81.9178
GOTERM_BP_FAT	GO:0006418~tRNA aminoacylation for protein translation	4	0.0752587	0.0970987	NARS, AARS, GARS, QARS	326	46	13588	3.62443	1	0.704569	82.1844
GOTERM_BP_FAT	GO:0043038~amino acid activation	4	0.0752587	0.0970987	NARS, AARS, GARS, QARS	326	46	13588	3.62443	1	0.704569	82.1844
GOTERM_BP_FAT	GO:0043039~tRNA aminoacylation	4	0.0752587	0.0970987	NARS, AARS, GARS, QARS	326	46	13588	3.62443	1	0.704569	82.1844

## Sheet: mRNA annotation
Gene Symbol
MARCH2
0610031J06Rik
1110008F13Rik
1700034H14Rik
1810058I24Rik
2210013O21Rik
2310001A20Rik
2700029M09Rik
2810025M15Rik
2810474O19Rik
2900097C17Rik
4930535I16Rik
4933424B01Rik
5830485P09Rik
Aars
Aasdhppt
ACLY
ADAM9
Adh5
Adk
AGT
Ahcy
Ahnak
AI646531
Akr1b8
ALDH2
Aldoa
AMD1
Amfr
ANLN
Ano6
Anxa1
Anxa2
ANXA7
APEX1
APP
Arglu1
Arhgef6
Arpc1b
Arpc4
Atf4
Atg3
Atp5c1
Atp5o
Atp6ap1
Atp6ap2
Atp6v0b
ATP6V1B2
Atp6v1d
Atp6v1f
Aurka
Axl
B230220B15Rik
B2m
Bat1a
BHLHE41
Blvrb
Bms1
Bsg
Btg1
Btg3
Bud31
C78376
Calu
Cat
Cav1
Cbx5
Ccdc80
Ccl2
CCNB1
Ccnd2
Ccni
Cct2
Cd164
Cd36
Cd63
Cdc20
Cdca3
Cdk6
Cdkn3
Cebpb
Cenpa
CFDP1
Cfl1
CHD4
CKS1B
CLDND1
Clptm1l
Clu
Cmas
Cnn2
CNN3
Cnrip1
Commd3
Cops7a
Cops8
Copz1
CPD
CSDE1
CSE1L
Ctsb
Ctsd
CUL3
Cxcl1
CYFIP1
Dad1
DAG1
DCN
DCTN2
DCTPP1
Ddhd2
Ddost
DDX39
Ddx50
Dek
DERA
DHX15
DIABLO
DPM1
Dpp3
DPP7
DPY30
DTYMK
E130203B14Rik
Eaf1
ECT2
EEF1E1
EIF2A
EIF4E2
EIF4G3
EIF6
EMG1
EMP1
ENAH
EPDR1
EPHX1
EPR1
EPS8
ERGIC2
ERGIC3
ERLEC1
ETHE1
ETNK1
EXOSC8
FAM91A1
Far2
Farp2
FBL
FBXO6
Fen1
Flna
FSTL1
Fth1
FUCA1
G3BP2
Gaa
GADD45A
Gars
GGA2
Glt25d1
Gm7265
Gmfb
Gpd2
Gpnmb
Gpr56
GRINA
Grn
GRPEL1
Gsr
Gstm1
Gstm4
GSTP1
GTPBP4
Gyg
H1f0
HAT1
Herpud1
HEXB
Hibadh
HMGN2
HMOX1
Hnrnpd
HNRNPR
HPRT1
Hspa13
HSPB1
HTRA1
HTRA2
Hypk
Idi1
Ift52
IMPDH2
Insig1
Isy1
ISYNA1
Jub
KCMF1
KIF5B
KIFC1
KLF6
Klhdc5
KRAS
LAMB1
Lamp1
LAMP2
LAPTM4A
Ldlr
LGALS3
LOC290480
LOC685953
Loxl1
Lpl
Lrpap1
Lrrc58
Lsm3
Mbnl2
Mcm2
Mcm5
Mcm6
MCM7
Mdfic
Mesdc2
Mgst1
Mlec
Mphosph8
Mrpl11
Mrpl13
Mrpl20
Mrpl32
Mrpl43
Mrps18c
Mrps24
Mrps35
Mtch1
Mtdh
Mtx1
MYBL2
MYL12B
Nap1l1
Nars
NASP
Ncapd2
Ndc80
Ndufa1
Ndufa9
Nedd8
Nek2
Nek7
Neu1
Nfe2l2
Nfkbia
Nfs1
Nid1
Nol7
Nop10
Npc2
Nras
Nsmce2
Nudt5
Nusap1
Oaf
Oaz1
Ormdl3
P4hb
Pabpc4
Pabpn1
Paics
Papola
Pbk
Pcbp2
Pcna
Pdia4
Pdlim1
Pgk1
Pitrm1
Plcg1
Plin2
PLK2
Plod1
Pltp
Pnp2
Polr2b
Polr2g
Ppfibp1
Ppp2r1b
Ppp2r2a
Prcp
Prkcsh
Prmt5
Psap
Psma2
PSMB5
Psmc6
Psmd14
Psmd6
Psme2b-ps
Psmg1
Psmg4
Ptma
Pttg1
Pxdn
Qars
Qdpr
Qsox1
Rab18
Rangap1
Rapgef1
Rarres2
Rcn1
RFWD2
Rheb
Rnaseh2c
Rnaset2a
Romo1
Rpl15
RPL9
Rpp40
Rps21
Rps24
Rrp12
Rsu1
RT1-CE13
RT1-Cl
RUVBL1
SAP18
SBSN
Scpep1
Sdf4
Sec11a
Sepp1
Serpinb6a
Serpine1
Serpinf1
Serpinh1
Sertad2
SET
Sfrs6
Sfxn3
SH3BGRL
Shc1
Slmo2
Snrnp27
Snrpf
Snrpg
Sod1
Son
Spc25
Spcs1
Spnb2
SPPL2A
Sprr1a
Sptlc1
Sqstm1
Srp72
SFRS1	changed from orignal for mouse annotation	SRSF1
SFRS2	changed from orignal for mouse annotation	SRSF2
SFRS5	changed from orignal for mouse annotation	SRSF5
Ssr1
Ssu72
Stk4
Stmn1
Strap
Sucla2
Suclg1
Sugt1
Supt4h1
Tardbp
Tax1bp1
Tex261
TFPI
Tgoln2
Thoc7
TIMM23
Timp1
Tinagl1
Tmed2
Tmed4
Tmem109
Tmem14c
Tmem150a
Tmem156
Tmem158
Tmem33
Tmem59
Tmem65
TMEM66
Tmsb10
Tmsb4x
TOMM34
Tomm70a
Tpd52l2
Tpm1
Tra2b
Trib3
Tsc22d3
Tspan3
Tspan6
Tspan7
Ttc13
Tubb2c
Tubb5
Tubb6
Txndc15
Tyms
Ubash3b
UBE2D4
Ube2k
UBE2N
Ube2q1
Ubl3
UBR5
Ugp2
Ugt1a1
Uqcrfs1
Usp9x
Vamp8
Vapb
Vat1
Vim
Vopp1
Vps35
Wdr1
Xbp1
Ykt6
Yme1l1
Ythdf1
Ywhah
Zbtb22
Zc3hav1
Zfand5
Zfp110
ZMYND11
